# Supplementary material for: Cascading Effects of Overhunting on the Functional Tree Composition of Amazonian Forests
Source: Ecol Evol. 2025 Dec 17;15(12):e72657. doi: 10.1002/ece3.72657 (PMC12710441; doi:10.1002/ece3.72657)
Supplement: Supplementary file 2 — Data S2: ece372657‐sup‐0002‐supinfo.xlsx. [file ECE3-15-e72657-s001.xlsx]

## Sheet: DB_Jurua_Flora_full
parcel	HAND	CEC	granul	elevation	hunting_pressure	parcel_type	life_stage	life_form	tag	family	genus	species	species_code	DBH	basal_area	dispersal_mode	regeneration_strategy	WD	WD_ajustado	WD_criterion	LMA	LMA_ajustado	LMA_criterion	SM	SM_ajustado	SM_criterion	SL	SL_ajustado	SW	SL_SW_criterion
P05	25.79	1.37267	20.72	324.92	6.47935	B	adult	tree	1508	Fabaceae	Abarema	Abarema jupunba	abar_jupu	17.9	251.65	endozoochory	old growth	0.64546	162.43	familia_geral	0.0097	2.44101	genero_geral	0.07	17.6155	RB - genus	1	251.65	0.9	RB - genus
P06	11.4	0.825555	23.24	238.94	6.50961	B	adult	tree	1626	Fabaceae	Abarema	Abarema jupunba	abar_jupu	46.8	1720.21	endozoochory	old growth	0.586241	1008.46	familia_parcela	0.0097	16.6861	genero_geral	0.07	120.415	RB - genus	1	1720.21	0.9	RB - genus
P16	8.53	0.368783	29.53	282.97	3.06089	B	adult	tree	2289	Fabaceae	Abarema	Abarema jupunba	abar_jupu	49.1	1893.45	endozoochory	old growth	0.64546	1222.15	familia_geral	0.0097	18.3665	genero_geral	0.07	132.542	RB - genus	1	1893.45	0.9	RB - genus
P09	15.52	0.415484	14.62	342.08	3.55136	B	adult	tree	4041	Fabaceae	Abarema	Abarema jupunba	abar_jupu	11	95.0334	endozoochory	old growth	0.64546	61.3402	familia_geral	0.0097	0.921824	genero_geral	0.07	6.65234	RB - genus	1	95.0334	0.9	RB - genus
P10	22.92	0.339712	8.48	307.33	3.45703	B	adult	tree	4125	Fabaceae	Abarema	Abarema jupunba	abar_jupu	22.4	394.082	endozoochory	old growth	0.64546	254.364	familia_geral	0.0097	3.8226	genero_geral	0.07	27.5858	RB - genus	1	394.082	0.9	RB - genus
P10	22.92	0.339712	8.48	307.33	3.45703	B	adult	tree	4260	Fabaceae	Abarema	Abarema jupunba	abar_jupu	11.8	109.359	endozoochory	old growth	0.64546	70.5869	familia_geral	0.0097	1.06078	genero_geral	0.07	7.65514	RB - genus	1	109.359	0.9	RB - genus
P08	24.79	0.741805	27.45	249.55	4.86123	S	juvenile	sapling	J1456	Fabaceae	Abarema	Abarema laeta	abar_laet	1.17	1.07513	endozoochory	old growth	0.64546	0.693956	familia_geral	0.0097	0.0104288	especie	0.07	0.0752594	RB - genus	1	1.07513	0.9	RB - genus
P17	5.62	0.367295	20.02	363.3	2.89039	B	adult	tree	3315	Fabaceae	Abarema	Abarema mataybifolia	abar_mata	23	415.477	endozoochory	old growth	0.64546	268.173	familia_geral	0.0097	4.03012	genero_geral	0.07	29.0834	RB - genus	1	415.477	0.9	RB - genus
P05	25.79	1.37267	20.72	324.92	6.47935	B	adult	tree	1478	Fabaceae	Abarema	Abarema piresii	abar_pire	17.5	240.529	endozoochory	old growth	0.64546	155.252	familia_geral	0.0097	2.33313	genero_geral	0.07	16.837	RB - genus	1	240.529	0.9	RB - genus
P06	11.4	0.825555	23.24	238.94	6.50961	B	adult	tree	1658	Fabaceae	Abarema	Abarema piresii	abar_pire	24.3	463.771	endozoochory	old growth	0.586241	271.882	familia_parcela	0.0097	4.49858	genero_geral	0.07	32.464	RB - genus	1	463.771	0.9	RB - genus
P15	7.9	1.23415	59.13	278.05	3.09071	B	adult	tree	2183	Fabaceae	Abarema	Abarema piresii	abar_pire	13.7	147.412	endozoochory	old growth	0.64546	95.1483	familia_geral	0.0097	1.42989	genero_geral	0.07	10.3188	RB - genus	1	147.412	0.9	RB - genus
P14	4.75	0.368238	29.87	328.07	3.24262	B	adult	tree	3965	Fabaceae	Abarema	Abarema piresii	abar_pire	26.3	543.253	endozoochory	old growth	0.64546	350.648	familia_geral	0.0097	5.26956	genero_geral	0.07	38.0277	RB - genus	1	543.253	0.9	RB - genus
P14	4.75	0.368238	29.87	328.07	3.24262	S	juvenile	sapling	J4447	Malvaceae	Abroma	Abroma augusta	abro_augu	1.29	1.30698	endozoochory	short-lived pioneer	0.574426	0.750766	familia_geral	0.017708	0.0231441	familia_geral	0.6	0.78419	Kew database	1.53	1.99969	0.9	RB
P07	31.54	0.340829	31.35	207.23	4.90791	S	juvenile	sapling	J1664	Menispermaceae	Abuta	Abuta grandifolia	abut_gran	2.58	5.22794	endozoochory	long-lived pioneer	0.45	2.35257	genero - GWD	0.0177	0.0925345	especie	1.15	6.01213	Kew database	2.31	12.0765	1.13	RB
P07	31.54	0.340829	31.35	207.23	4.90791	B	adult	tree	4542	Fabaceae	Acacia	Acacia nigrescens	acac_nigr	17.8	248.846	abiotic	short-lived pioneer	0.64546	160.62	familia_geral	0.01505	3.74513	familia_parcela	0.18	44.7923	RB	1.14	283.685	0.84	RB
P03	13.34	0.301736	19.43	289.17	10.7581	B	adult	tree	1236	Chrysobalanaceae	Acioa	Acioa edulis	acio_edul	83.8	5515.42	scatter-hoarding	old growth	0.68535	3779.99	familia_geral	0.0203111	112.024	familia_parcela	6	33092.5	Kew database - genus	5.02	27687.4	2.39	RB - genus
P15	7.9	1.23415	59.13	278.05	3.09071	B	adult	tree	2186	Chrysobalanaceae	Acioa	Acioa edulis	acio_edul	75.5	4476.98	scatter-hoarding	old growth	0.68535	3068.29	familia_geral	0.0179	80.1379	familia_parcela	6	26861.9	Kew database - genus	5.02	22474.4	2.39	RB - genus
P21	15.86	0.290963	18.33	415.22	2.74693	B	adult	tree	2796	Chrysobalanaceae	Acioa	Acioa edulis	acio_edul	93	6792.92	scatter-hoarding	old growth	0.68535	4655.53	familia_geral	0.0204875	139.17	familia_geral	6	40757.5	Kew database - genus	5.02	34100.5	2.39	RB - genus
P17	5.62	0.367295	20.02	363.3	2.89039	B	adult	tree	3353	Chrysobalanaceae	Acioa	Acioa edulis	acio_edul	77.1	4668.74	scatter-hoarding	old growth	0.68535	3199.72	familia_geral	0.01818	84.8777	familia_parcela	6	28012.4	Kew database - genus	5.02	23437.1	2.39	RB - genus
P17	5.62	0.367295	20.02	363.3	2.89039	B	adult	tree	3375	Chrysobalanaceae	Acioa	Acioa edulis	acio_edul	49.9	1955.65	scatter-hoarding	old growth	0.68535	1340.31	familia_geral	0.01818	35.5538	familia_parcela	6	11733.9	Kew database - genus	5.02	9817.38	2.39	RB - genus
P17	5.62	0.367295	20.02	363.3	2.89039	B	adult	tree	3402	Chrysobalanaceae	Acioa	Acioa edulis	acio_edul	20.2	320.475	scatter-hoarding	old growth	0.68535	219.637	familia_geral	0.01818	5.82623	familia_parcela	6	1922.85	Kew database - genus	5.02	1608.78	2.39	RB - genus
P27	46.71	0.13085	27.35	492.06	4.28571	B	adult	tree	4735	Chrysobalanaceae	Acioa	Acioa edulis	acio_edul	39	1194.59	scatter-hoarding	old growth	0.68535	818.714	familia_geral	0.0204875	24.4742	familia_geral	6	7167.56	Kew database - genus	5.02	5996.86	2.39	RB - genus
P11	19.49	0.724285	24.92	317.63	3.53039	B	adult	tree	1745	Fabaceae	Acosmium	Acosmium nitens	acos_nite	12.4	120.763	abiotic	old growth	0.64546	77.9477	familia_geral	0.0185839	2.24424	familia_geral	0.118	14.25	RB	0.8	96.6105	0.6	RB
P26	10.76	0.381414	19.4	317.47	2.40189	B	adult	tree	5356	Fabaceae	Acosmium	Acosmium nitens	acos_nite	19.5	298.648	abiotic	old growth	0.64546	192.766	familia_geral	0.0185839	5.55004	familia_geral	0.118	35.2405	RB	0.8	238.919	0.6	RB
P03	13.34	0.301736	19.43	289.17	10.7581	B	adult	tree	1353	Fabaceae	Albizia	Albizia subdimidiata	albi_subd	38.4	1158.12	abiotic	old growth	0.64546	747.52	familia_geral	0.0191333	22.1587	familia_parcela	3.4	3937.61	NA	0.7	810.684	0.3	RB
P22	12.31	1.96778	16.8	325.37	2.73922	B	adult	tree	2627	Fabaceae	Albizia	Albizia subdimidiata	albi_subd	49.7	1940.01	abiotic	old growth	0.64546	1252.2	familia_geral	0.0185839	36.0528	familia_geral	3.4	6596.03	NA	0.7	1358.01	0.3	RB
P03	13.34	0.301736	19.43	289.17	10.7581	B	adult	tree	1360	Euphorbiaceae	Alchornea	Alchornea discolor	alch_disc	11.3	100.288	endozoochory	short-lived pioneer	0.373861	37.4936	genero_geral	0.0216676	2.173	familia_parcela	0.1	10.0288	RB - genus	0.5	50.1439	0.41	RB
P15	7.9	1.23415	59.13	278.05	3.09071	B	adult	tree	2078	Euphorbiaceae	Alchornea	Alchornea triplinervia	alch_trip	47	1734.95	endozoochory	short-lived pioneer	0.373861	648.629	especie	0.01476	25.6078	familia_parcela	0.1	173.495	RB	0.5	867.474	0.4	RB
P15	7.9	1.23415	59.13	278.05	3.09071	B	adult	tree	2104	Euphorbiaceae	Alchornea	Alchornea triplinervia	alch_trip	12.2	116.899	endozoochory	short-lived pioneer	0.373861	43.7039	especie	0.01476	1.72543	familia_parcela	0.1	11.6899	RB	0.5	58.4495	0.4	RB
P15	7.9	1.23415	59.13	278.05	3.09071	B	adult	tree	2167	Euphorbiaceae	Alchornea	Alchornea triplinervia	alch_trip	57.9	2632.98	endozoochory	short-lived pioneer	0.373861	984.368	especie	0.01476	38.8628	familia_parcela	0.1	263.298	RB	0.5	1316.49	0.4	RB
P14	4.75	0.368238	29.87	328.07	3.24262	B	adult	tree	3780	Euphorbiaceae	Alchornea	Alchornea triplinervia	alch_trip	63.4	3156.96	endozoochory	short-lived pioneer	0.373861	1180.26	especie	0.0215125	67.9142	familia_parcela	0.1	315.696	RB	0.5	1578.48	0.4	RB
P10	22.92	0.339712	8.48	307.33	3.45703	B	adult	tree	4120	Euphorbiaceae	Alchornea	Alchornea triplinervia	alch_trip	23.4	430.054	endozoochory	short-lived pioneer	0.373861	160.78	especie	0.0195981	8.42822	familia_geral	0.1	43.0054	RB	0.5	215.027	0.4	RB
P10	22.92	0.339712	8.48	307.33	3.45703	B	adult	tree	4157	Euphorbiaceae	Alchornea	Alchornea triplinervia	alch_trip	32.8	844.965	endozoochory	short-lived pioneer	0.373861	315.899	especie	0.0195981	16.5597	familia_geral	0.1	84.4965	RB	0.5	422.482	0.4	RB
P10	22.92	0.339712	8.48	307.33	3.45703	B	adult	tree	4159	Euphorbiaceae	Alchornea	Alchornea triplinervia	alch_trip	20.7	336.536	endozoochory	short-lived pioneer	0.373861	125.818	especie	0.0195981	6.59545	familia_geral	0.1	33.6536	RB	0.5	168.268	0.4	RB
P10	22.92	0.339712	8.48	307.33	3.45703	B	adult	tree	4161	Euphorbiaceae	Alchornea	Alchornea triplinervia	alch_trip	28.1	620.16	endozoochory	short-lived pioneer	0.373861	231.853	especie	0.0195981	12.1539	familia_geral	0.1	62.016	RB	0.5	310.08	0.4	RB
P10	22.92	0.339712	8.48	307.33	3.45703	B	adult	tree	4201	Euphorbiaceae	Alchornea	Alchornea triplinervia	alch_trip	26	530.93	endozoochory	short-lived pioneer	0.373861	198.494	especie	0.0195981	10.4052	familia_geral	0.1	53.093	RB	0.5	265.465	0.4	RB
P10	22.92	0.339712	8.48	307.33	3.45703	B	adult	tree	4202	Euphorbiaceae	Alchornea	Alchornea triplinervia	alch_trip	35.5	989.8	endozoochory	short-lived pioneer	0.373861	370.047	especie	0.0195981	19.3982	familia_geral	0.1	98.98	RB	0.5	494.9	0.4	RB
P10	22.92	0.339712	8.48	307.33	3.45703	B	adult	tree	4218	Euphorbiaceae	Alchornea	Alchornea triplinervia	alch_trip	18.2	260.156	endozoochory	short-lived pioneer	0.373861	97.262	especie	0.0195981	5.09855	familia_geral	0.1	26.0156	RB	0.5	130.078	0.4	RB
P10	22.92	0.339712	8.48	307.33	3.45703	B	adult	tree	4228	Euphorbiaceae	Alchornea	Alchornea triplinervia	alch_trip	19.9	311.026	endozoochory	short-lived pioneer	0.373861	116.28	especie	0.0195981	6.09551	familia_geral	0.1	31.1026	RB	0.5	155.513	0.4	RB
P10	22.92	0.339712	8.48	307.33	3.45703	B	adult	tree	4245	Euphorbiaceae	Alchornea	Alchornea triplinervia	alch_trip	33.9	902.59	endozoochory	short-lived pioneer	0.373861	337.443	especie	0.0195981	17.689	familia_geral	0.1	90.259	RB	0.5	451.295	0.4	RB
P10	22.92	0.339712	8.48	307.33	3.45703	B	adult	tree	4252	Euphorbiaceae	Alchornea	Alchornea triplinervia	alch_trip	18.5	268.803	endozoochory	short-lived pioneer	0.373861	100.495	especie	0.0195981	5.26802	familia_geral	0.1	26.8803	RB	0.5	134.402	0.4	RB
P10	22.92	0.339712	8.48	307.33	3.45703	B	adult	tree	4264	Euphorbiaceae	Alchornea	Alchornea triplinervia	alch_trip	20.1	317.309	endozoochory	short-lived pioneer	0.373861	118.629	especie	0.0195981	6.21865	familia_geral	0.1	31.7309	RB	0.5	158.655	0.4	RB
P10	22.92	0.339712	8.48	307.33	3.45703	B	adult	tree	4280	Euphorbiaceae	Alchornea	Alchornea triplinervia	alch_trip	39.5	1225.42	endozoochory	short-lived pioneer	0.373861	458.136	especie	0.0195981	24.0159	familia_geral	0.1	122.542	RB	0.5	612.71	0.4	RB
P20	22.34	1.28849	18.2	287.37	2.64673	S	juvenile	sapling	J1190	Euphorbiaceae	Alchornea	Alchornea triplinervia	alch_trip	4.1	13.2026	endozoochory	short-lived pioneer	0.373861	4.93592	especie	0.0195981	0.258745	familia_geral	0.1	1.32026	RB	0.5	6.60129	0.4	RB
P05	25.79	1.37267	20.72	324.92	6.47935	B	adult	tree	1413	Fabaceae	Alexa	Alexa grandiflora	alex_gran	14	153.938	abiotic	long-lived pioneer	0.64546	99.361	familia_geral	0.0186256	2.86719	familia_parcela	3.4	523.391	NA	3.1	477.209	2.7	Lorenzi
P09	15.52	0.415484	14.62	342.08	3.55136	S	juvenile	sapling	J4890	Fabaceae	Alexa	Alexa grandiflora	alex_gran	4.29	14.4546	abiotic	long-lived pioneer	0.64546	9.32985	familia_geral	0.0196857	0.284549	familia_parcela	3.4	49.1456	NA	3.1	44.8092	2.7	Lorenzi
P06	11.4	0.825555	23.24	238.94	6.50961	B	adult	tree	1573	Rubiaceae	Alibertia	Alibertia claviflora	alib_clav	12.3	118.823	endozoochory	short-lived pioneer	0.536255	63.7195	especie	0.01467	1.74314	especie	0.2	23.7646	Kew database - genus	0.68	80.7998	0.58	RB - genus
P28	53.55	4.87259	41.07	489.84	4.1651	B	adult	tree	4820	Rubiaceae	Alibertia	Alibertia claviflora	alib_clav	11.4	102.071	endozoochory	short-lived pioneer	0.536255	54.7358	especie	0.01467	1.49738	especie	0.2	20.4141	Kew database - genus	0.68	69.408	0.58	RB - genus
P30	18.44	0.455016	64.22	400.92	3.07331	B	adult	tree	5144	Rubiaceae	Alibertia	Alibertia claviflora	alib_clav	11.2	98.5206	endozoochory	short-lived pioneer	0.536255	52.8321	especie	0.01467	1.4453	especie	0.2	19.7041	Kew database - genus	0.68	66.994	0.58	RB - genus
P30	18.44	0.455016	64.22	400.92	3.07331	B	adult	tree	5159	Rubiaceae	Alibertia	Alibertia claviflora	alib_clav	11.6	105.683	endozoochory	short-lived pioneer	0.536255	56.6732	especie	0.01467	1.55038	especie	0.2	21.1367	Kew database - genus	0.68	71.8647	0.58	RB - genus
P19	0	1.46616	45.75	343.83	2.67752	S	juvenile	sapling	J1070	Rubiaceae	Alibertia	Alibertia claviflora	alib_clav	2.882	6.52347	endozoochory	short-lived pioneer	0.536255	3.49824	especie	0.01467	0.0956993	especie	0.2	1.30469	Kew database - genus	0.68	4.43596	0.58	RB - genus
P08	24.79	0.741805	27.45	249.55	4.86123	S	juvenile	sapling	J1420	Rubiaceae	Alibertia	Alibertia claviflora	alib_clav	1.26	1.2469	endozoochory	short-lived pioneer	0.536255	0.668657	especie	0.01467	0.018292	especie	0.2	0.24938	Kew database - genus	0.68	0.847893	0.58	RB - genus
P07	31.54	0.340829	31.35	207.23	4.90791	S	juvenile	sapling	J1632	Rubiaceae	Alibertia	Alibertia claviflora	alib_clav	1.13	1.00288	endozoochory	short-lived pioneer	0.536255	0.537798	especie	0.01467	0.0147122	especie	0.2	0.200575	Kew database - genus	0.68	0.681957	0.58	RB - genus
P06	11.4	0.825555	23.24	238.94	6.50961	S	juvenile	sapling	J2186	Rubiaceae	Alibertia	Alibertia claviflora	alib_clav	2.3	4.15477	endozoochory	short-lived pioneer	0.536255	2.22801	especie	0.01467	0.0609504	especie	0.2	0.830953	Kew database - genus	0.68	2.82524	0.58	RB - genus
P06	11.4	0.825555	23.24	238.94	6.50961	S	juvenile	sapling	J2247	Rubiaceae	Alibertia	Alibertia claviflora	alib_clav	2.69	5.68323	endozoochory	short-lived pioneer	0.536255	3.04766	especie	0.01467	0.083373	especie	0.2	1.13665	Kew database - genus	0.68	3.8646	0.58	RB - genus
P16	8.53	0.368783	29.53	282.97	3.06089	S	juvenile	sapling	J3233	Rubiaceae	Alibertia	Alibertia claviflora	alib_clav	2.78	6.06989	endozoochory	short-lived pioneer	0.536255	3.255	especie	0.01467	0.0890452	especie	0.2	1.21398	Kew database - genus	0.68	4.12752	0.58	RB - genus
P16	8.53	0.368783	29.53	282.97	3.06089	S	juvenile	sapling	J3321	Rubiaceae	Alibertia	Alibertia claviflora	alib_clav	3.18	7.94228	endozoochory	short-lived pioneer	0.536255	4.25908	especie	0.01467	0.116513	especie	0.2	1.58846	Kew database - genus	0.68	5.40075	0.58	RB - genus
P04	16.12	0.0666003	25.31	449.76	11.8029	S	juvenile	sapling	J401	Rubiaceae	Alibertia	Alibertia claviflora	alib_clav	1.332	1.39348	endozoochory	short-lived pioneer	0.536255	0.747258	especie	0.01467	0.0204423	especie	0.2	0.278695	Kew database - genus	0.68	0.947563	0.58	RB - genus
P13	0.44	0.618667	20.2	276.77	3.2542	S	juvenile	sapling	J4195	Rubiaceae	Alibertia	Alibertia claviflora	alib_clav	1.47	1.69717	endozoochory	short-lived pioneer	0.536255	0.910116	especie	0.01467	0.0248975	especie	0.2	0.339434	Kew database - genus	0.68	1.15408	0.58	RB - genus
P13	0.44	0.618667	20.2	276.77	3.2542	S	juvenile	sapling	J4201	Rubiaceae	Alibertia	Alibertia claviflora	alib_clav	1.02	0.81713	endozoochory	short-lived pioneer	0.536255	0.43819	especie	0.01467	0.0119873	especie	0.2	0.163426	Kew database - genus	0.68	0.555649	0.58	RB - genus
P13	0.44	0.618667	20.2	276.77	3.2542	S	juvenile	sapling	J4225	Rubiaceae	Alibertia	Alibertia claviflora	alib_clav	2.02	3.20475	endozoochory	short-lived pioneer	0.536255	1.71856	especie	0.01467	0.0470136	especie	0.2	0.640949	Kew database - genus	0.68	2.17923	0.58	RB - genus
P13	0.44	0.618667	20.2	276.77	3.2542	S	juvenile	sapling	J4352	Rubiaceae	Alibertia	Alibertia claviflora	alib_clav	3	7.0686	endozoochory	short-lived pioneer	0.536255	3.79057	especie	0.01467	0.103696	especie	0.2	1.41372	Kew database - genus	0.68	4.80665	0.58	RB - genus
P13	0.44	0.618667	20.2	276.77	3.2542	S	juvenile	sapling	J4359	Rubiaceae	Alibertia	Alibertia claviflora	alib_clav	2.06	3.33292	endozoochory	short-lived pioneer	0.536255	1.7873	especie	0.01467	0.048894	especie	0.2	0.666585	Kew database - genus	0.68	2.26639	0.58	RB - genus
P14	4.75	0.368238	29.87	328.07	3.24262	S	juvenile	sapling	J4513	Rubiaceae	Alibertia	Alibertia claviflora	alib_clav	1.49	1.74367	endozoochory	short-lived pioneer	0.536255	0.935049	especie	0.01467	0.0255796	especie	0.2	0.348733	Kew database - genus	0.68	1.18569	0.58	RB - genus
P14	4.75	0.368238	29.87	328.07	3.24262	S	juvenile	sapling	J4516	Rubiaceae	Alibertia	Alibertia claviflora	alib_clav	2.61	5.35022	endozoochory	short-lived pioneer	0.536255	2.86908	especie	0.01467	0.0784878	especie	0.2	1.07004	Kew database - genus	0.68	3.63815	0.58	RB - genus
P09	15.52	0.415484	14.62	342.08	3.55136	S	juvenile	sapling	J4831	Rubiaceae	Alibertia	Alibertia claviflora	alib_clav	1.23	1.18823	endozoochory	short-lived pioneer	0.536255	0.637195	especie	0.01467	0.0174314	especie	0.2	0.237646	Kew database - genus	0.68	0.807998	0.58	RB - genus
P27	46.71	0.13085	27.35	492.06	4.28571	S	juvenile	sapling	J5101	Rubiaceae	Alibertia	Alibertia claviflora	alib_clav	4.79	18.0203	endozoochory	short-lived pioneer	0.536255	9.66347	especie	0.01467	0.264358	especie	0.2	3.60406	Kew database - genus	0.68	12.2538	0.58	RB - genus
P04	16.12	0.0666003	25.31	449.76	11.8029	S	juvenile	sapling	J512	Rubiaceae	Alibertia	Alibertia claviflora	alib_clav	1.795	2.53058	endozoochory	short-lived pioneer	0.536255	1.35703	especie	0.01467	0.0371236	especie	0.2	0.506116	Kew database - genus	0.68	1.72079	0.58	RB - genus
P04	16.12	0.0666003	25.31	449.76	11.8029	S	juvenile	sapling	J593	Rubiaceae	Alibertia	Alibertia claviflora	alib_clav	1.119	0.983447	endozoochory	short-lived pioneer	0.536255	0.527378	especie	0.01467	0.0144272	especie	0.2	0.196689	Kew database - genus	0.68	0.668744	0.58	RB - genus
P30	18.44	0.455016	64.22	400.92	3.07331	S	juvenile	sapling	J5951	Rubiaceae	Alibertia	Alibertia claviflora	alib_clav	3.78	11.2221	endozoochory	short-lived pioneer	0.536255	6.01791	especie	0.01467	0.164628	especie	0.2	2.24442	Kew database - genus	0.68	7.63103	0.58	RB - genus
P05	25.79	1.37267	20.72	324.92	6.47935	B	adult	tree	1434	Rubiaceae	Alibertia	Alibertia sp	alib_sp	1	0.7854	endozoochory	short-lived pioneer	0.536456	0.421333	genero_geral	0.0168357	0.0132228	genero_geral	0.2	0.15708	Kew database - genus	0.68	0.534072	0.58	RB
P19	0	1.46616	45.75	343.83	2.67752	B	adult	tree	2921	Rubiaceae	Alibertia	Alibertia sp	alib_sp	14.5	165.13	endozoochory	short-lived pioneer	0.536456	88.5852	genero_geral	0.0168357	2.78009	genero_geral	0.2	33.0261	Kew database - genus	0.68	112.289	0.58	RB
P22	12.31	1.96778	16.8	325.37	2.73922	B	adult	tree	2743	Lecythidaceae	Allantoma	Allantoma decandra	alla_deca	10.6	88.2475	abiotic	short-lived pioneer	0.705155	62.2282	familia_geral	0.0205	1.80907	genero_geral	4.6	405.939	NA	6	529.485	1	Mori et al 2015 - genus
P22	12.31	1.96778	16.8	325.37	2.73922	B	adult	tree	2782	Lecythidaceae	Allantoma	Allantoma decandra	alla_deca	18.2	260.156	abiotic	short-lived pioneer	0.705155	183.45	familia_geral	0.0205	5.3332	genero_geral	4.6	1196.72	NA	6	1560.94	1	Mori et al 2015 - genus
P20	22.34	1.28849	18.2	287.37	2.64673	B	adult	tree	3119	Lecythidaceae	Allantoma	Allantoma decandra	alla_deca	11.6	105.683	abiotic	short-lived pioneer	0.705155	74.5231	familia_geral	0.0205	2.16651	genero_geral	4.6	486.144	NA	6	634.101	1	Mori et al 2015 - genus
P14	4.75	0.368238	29.87	328.07	3.24262	B	adult	tree	3935	Lecythidaceae	Allantoma	Allantoma decandra	alla_deca	76.4	4584.35	abiotic	short-lived pioneer	0.692402	3174.21	familia_parcela	0.0205	93.9791	genero_geral	4.6	21088	NA	6	27506.1	1	Mori et al 2015 - genus
P29	18.26	0.318419	18.83	408.88	3.12004	B	adult	tree	5045	Lecythidaceae	Allantoma	Allantoma decandra	alla_deca	48.1	1817.11	abiotic	short-lived pioneer	0.705155	1281.34	familia_geral	0.0205	37.2507	genero_geral	4.6	8358.7	NA	6	10902.7	1	Mori et al 2015 - genus
P25	6.95	0.20465	16.72	323	2.40659	B	adult	tree	5447	Lecythidaceae	Allantoma	Allantoma decandra	alla_deca	84.4	5594.69	abiotic	short-lived pioneer	0.705155	3945.12	familia_geral	0.0205	114.691	genero_geral	4.6	25735.6	NA	6	33568.1	1	Mori et al 2015 - genus
P15	7.9	1.23415	59.13	278.05	3.09071	B	adult	tree	2163	Lecythidaceae	Allantoma	Allantoma lineata	alla_line	14.6	167.416	abiotic	short-lived pioneer	0.705155	118.054	familia_geral	0.0205	3.43203	genero_geral	4.6	770.113	NA	6	1004.5	1	Mori et al 2015 - genus
P15	7.9	1.23415	59.13	278.05	3.09071	B	adult	tree	2192	Lecythidaceae	Allantoma	Allantoma lineata	alla_line	25.8	522.794	abiotic	short-lived pioneer	0.705155	368.65	familia_geral	0.0205	10.7173	genero_geral	4.6	2404.85	NA	6	3136.76	1	Mori et al 2015 - genus
P15	7.9	1.23415	59.13	278.05	3.09071	B	adult	tree	2182	Lecythidaceae	Allantoma	Allantoma pluriflora	alla_plur	10.3	83.3231	abiotic	short-lived pioneer	0.705155	58.7557	familia_geral	0.0205	1.70812	especie	4.6	383.286	NA	6	499.939	1	Mori et al 2015 - genus
P23	6.84	0.609403	34.73	351.53	2.6536	B	adult	tree	2478	Lecythidaceae	Allantoma	Allantoma pluriflora	alla_plur	46.7	1712.87	abiotic	short-lived pioneer	0.705155	1207.84	familia_geral	0.0205	35.1139	especie	4.6	7879.21	NA	6	10277.2	1	Mori et al 2015 - genus
P21	15.86	0.290963	18.33	415.22	2.74693	B	adult	tree	2838	Lecythidaceae	Allantoma	Allantoma pluriflora	alla_plur	20	314.16	abiotic	short-lived pioneer	0.705155	221.531	familia_geral	0.0205	6.44028	especie	4.6	1445.14	NA	6	1884.96	1	Mori et al 2015 - genus
P21	15.86	0.290963	18.33	415.22	2.74693	B	adult	tree	2856	Lecythidaceae	Allantoma	Allantoma pluriflora	alla_plur	20.2	320.475	abiotic	short-lived pioneer	0.705155	225.984	familia_geral	0.0205	6.56973	especie	4.6	1474.18	NA	6	1922.85	1	Mori et al 2015 - genus
P26	10.76	0.381414	19.4	317.47	2.40189	B	adult	tree	5257	Lecythidaceae	Allantoma	Allantoma pluriflora	alla_plur	32.7	839.82	abiotic	short-lived pioneer	0.705155	592.203	familia_geral	0.0205	17.2163	especie	4.6	3863.17	NA	6	5038.92	1	Mori et al 2015 - genus
P07	31.54	0.340829	31.35	207.23	4.90791	S	juvenile	sapling	J1605	Lecythidaceae	Allantoma	Allantoma pluriflora	alla_plur	1.2	1.13098	abiotic	short-lived pioneer	0.705155	0.797513	familia_geral	0.0205	0.023185	especie	4.6	5.20249	NA	6	6.78586	1	Mori et al 2015 - genus
P24	15.66	0.751957	17.6	320.78	2.63926	S	juvenile	sapling	J3485	Lecythidaceae	Allantoma	Allantoma pluriflora	alla_plur	2.58	5.22794	abiotic	short-lived pioneer	0.705155	3.6865	familia_geral	0.0205	0.107173	especie	4.6	24.0485	NA	6	31.3676	1	Mori et al 2015 - genus
P23	6.84	0.609403	34.73	351.53	2.6536	S	juvenile	sapling	J3627	Lecythidaceae	Allantoma	Allantoma pluriflora	alla_plur	1.22	1.16899	abiotic	short-lived pioneer	0.705155	0.824318	familia_geral	0.0205	0.0239643	especie	4.6	5.37735	NA	6	7.01394	1	Mori et al 2015 - genus
P18	20.97	0.430509	25.42	403.08	2.77429	S	juvenile	sapling	J3996	Lecythidaceae	Allantoma	Allantoma pluriflora	alla_plur	3.39	9.0259	abiotic	short-lived pioneer	0.705155	6.36465	familia_geral	0.0205	0.185031	especie	4.6	41.5191	NA	6	54.1554	1	Mori et al 2015 - genus
P04	16.12	0.0666003	25.31	449.76	11.8029	S	juvenile	sapling	J533	Lecythidaceae	Allantoma	Allantoma pluriflora	alla_plur	3.133	7.70924	abiotic	short-lived pioneer	0.705155	5.43621	familia_geral	0.0205	0.158039	especie	4.6	35.4625	NA	6	46.2555	1	Mori et al 2015 - genus
P04	16.12	0.0666003	25.31	449.76	11.8029	S	juvenile	sapling	J539	Lecythidaceae	Allantoma	Allantoma pluriflora	alla_plur	2.512	4.95599	abiotic	short-lived pioneer	0.705155	3.49474	familia_geral	0.0205	0.101598	especie	4.6	22.7975	NA	6	29.7359	1	Mori et al 2015 - genus
P04	16.12	0.0666003	25.31	449.76	11.8029	S	juvenile	sapling	J445	Sapindaceae	Allophylus	Allophylus latifolius	allo_lati	4.451	15.5599	endozoochory	short-lived pioneer	0.660399	10.2757	familia_geral	0.0198152	0.308322	familia_geral	0.25	3.88997	NA	1.08	16.8047	0.75	DB - genus
P14	4.75	0.368238	29.87	328.07	3.24262	S	juvenile	sapling	J4560	Sapindaceae	Allophylus	Allophylus latifolius	allo_lati	1.11	0.967691	endozoochory	short-lived pioneer	0.660399	0.639062	familia_geral	0.0198152	0.019175	familia_geral	0.25	0.241923	NA	1.08	1.04511	0.75	DB - genus
P06	11.4	0.825555	23.24	238.94	6.50961	B	adult	tree	1652	Rubiaceae	Amaioua	Amaioua guianensis	amai_guia	11.7	107.513	endozoochory	old growth	0.731989	78.6986	especie	0.0131333	1.41201	familia_parcela	NA	NA	NA	0.39	41.9302	0.35	RB
P17	5.62	0.367295	20.02	363.3	2.89039	B	adult	tree	3321	Rubiaceae	Amaioua	Amaioua guianensis	amai_guia	13.8	149.572	endozoochory	old growth	0.731989	109.485	especie	0.0156855	2.3461	familia_geral	NA	NA	NA	0.39	58.3329	0.35	RB
P09	15.52	0.415484	14.62	342.08	3.55136	B	adult	tree	4017	Rubiaceae	Amaioua	Amaioua guianensis	amai_guia	13	132.733	endozoochory	old growth	0.731989	97.1587	especie	0.0180667	2.39804	familia_parcela	NA	NA	NA	0.39	51.7657	0.35	RB
P10	22.92	0.339712	8.48	307.33	3.45703	B	adult	tree	4211	Rubiaceae	Amaioua	Amaioua guianensis	amai_guia	13.2	136.848	endozoochory	old growth	0.731989	100.171	especie	0.0156855	2.14653	familia_geral	NA	NA	NA	0.39	53.3708	0.35	RB
P28	53.55	4.87259	41.07	489.84	4.1651	B	adult	tree	4918	Rubiaceae	Amaioua	Amaioua guianensis	amai_guia	18	254.47	endozoochory	old growth	0.731989	186.269	especie	0.0156855	3.99147	familia_geral	NA	NA	NA	0.39	99.2431	0.35	RB
P11	19.49	0.724285	24.92	317.63	3.53039	S	juvenile	sapling	J2626	Rubiaceae	Amaioua	Amaioua guianensis	amai_guia	2.52	4.9876	endozoochory	old growth	0.731989	3.65087	especie	0.0156855	0.0782329	familia_geral	NA	NA	NA	0.39	1.94517	0.35	RB
P11	19.49	0.724285	24.92	317.63	3.53039	S	juvenile	sapling	J2685	Rubiaceae	Amaioua	Amaioua guianensis	amai_guia	2.17	3.69837	endozoochory	old growth	0.731989	2.70716	especie	0.0156855	0.0580107	familia_geral	NA	NA	NA	0.39	1.44236	0.35	RB
P24	15.66	0.751957	17.6	320.78	2.63926	S	juvenile	sapling	J3503	Rubiaceae	Amaioua	Amaioua guianensis	amai_guia	3.52	9.73142	endozoochory	old growth	0.731989	7.12329	especie	0.0156855	0.152642	familia_geral	NA	NA	NA	0.39	3.79525	0.35	RB
P09	15.52	0.415484	14.62	342.08	3.55136	S	juvenile	sapling	J4783	Rubiaceae	Amaioua	Amaioua guianensis	amai_guia	3.26	8.34692	endozoochory	old growth	0.731989	6.10985	especie	0.0180667	0.150801	familia_parcela	NA	NA	NA	0.39	3.2553	0.35	RB
P27	46.71	0.13085	27.35	492.06	4.28571	S	juvenile	sapling	J5257	Rubiaceae	Amaioua	Amaioua guianensis	amai_guia	1.39	1.51747	endozoochory	old growth	0.731989	1.11077	especie	0.0156855	0.0238022	familia_geral	NA	NA	NA	0.39	0.591814	0.35	RB
P02	4.6	0.0801714	13.38	314.22	13.797	S	juvenile	sapling	J297	Apocynaceae	Ambelania	Ambelania acida	ambe_acid	3.835	11.5511	endozoochory	old growth	0.69969	8.08216	familia_geral	0.023	0.265674	especie	0.55	6.35308	familia_média	0.8	9.24084	0.5	RB
P05	25.79	1.37267	20.72	324.92	6.47935	B	adult	tree	1513	Ulmaceae	Ampelocera	Ampelocera edentula	ampe_eden	21.4	359.682	endozoochory	long-lived pioneer	0.69	248.18	especie - GWD	0.0181	6.51024	especie	0.3	107.905	Kew database - genus	1.94	697.783	1.24	RB
P06	11.4	0.825555	23.24	238.94	6.50961	B	adult	tree	1713	Ulmaceae	Ampelocera	Ampelocera edentula	ampe_eden	16.5	213.825	endozoochory	long-lived pioneer	0.69	147.539	especie - GWD	0.0181	3.87024	especie	0.3	64.1475	Kew database - genus	1.94	414.821	1.24	RB
P06	11.4	0.825555	23.24	238.94	6.50961	B	adult	tree	1726	Ulmaceae	Ampelocera	Ampelocera edentula	ampe_eden	18.95	282.039	endozoochory	long-lived pioneer	0.69	194.607	especie - GWD	0.0181	5.10491	especie	0.3	84.6117	Kew database - genus	1.94	547.156	1.24	RB
P05	25.79	1.37267	20.72	324.92	6.47935	S	juvenile	sapling	J1935	Ulmaceae	Ampelocera	Ampelocera edentula	ampe_eden	1.76	2.43286	endozoochory	long-lived pioneer	0.69	1.67867	especie - GWD	0.0181	0.0440347	especie	0.3	0.729857	Kew database - genus	1.94	4.71974	1.24	RB
P06	11.4	0.825555	23.24	238.94	6.50961	S	juvenile	sapling	J2038	Ulmaceae	Ampelocera	Ampelocera edentula	ampe_eden	1.3	1.32733	endozoochory	long-lived pioneer	0.69	0.915855	especie - GWD	0.0181	0.0240246	especie	0.3	0.398198	Kew database - genus	1.94	2.57501	1.24	RB
P11	19.49	0.724285	24.92	317.63	3.53039	S	juvenile	sapling	J2686	Ulmaceae	Ampelocera	Ampelocera edentula	ampe_eden	2.11	3.49668	endozoochory	long-lived pioneer	0.69	2.41271	especie - GWD	0.0181	0.0632899	especie	0.3	1.049	Kew database - genus	1.94	6.78356	1.24	RB
P03	13.34	0.301736	19.43	289.17	10.7581	B	adult	tree	1123	Anacardiaceae	Anacardium	Anacardium giganteum	anac_giga	68	3631.69	endozoochory	long-lived pioneer	0.466059	1692.58	familia_geral	0.0160583	58.3189	familia_geral	3.26	11839.3	Kew database	2.2	7989.72	1.5	Lorenzi
P10	22.92	0.339712	8.48	307.33	3.45703	B	adult	tree	4220	Anacardiaceae	Anacardium	Anacardium giganteum	anac_giga	11.9	111.22	endozoochory	long-lived pioneer	0.466059	51.8353	familia_geral	0.0160583	1.78602	familia_geral	3.26	362.579	Kew database	2.2	244.685	1.5	Lorenzi
P28	53.55	4.87259	41.07	489.84	4.1651	B	adult	tree	4919	Anacardiaceae	Anacardium	Anacardium giganteum	anac_giga	24.5	471.436	endozoochory	long-lived pioneer	0.466059	219.717	familia_geral	0.0160583	7.57048	familia_geral	3.26	1536.88	Kew database	2.2	1037.16	1.5	Lorenzi
P13	0.44	0.618667	20.2	276.77	3.2542	B	adult	tree	3720	Anacardiaceae	Anacardium	Anacardium parvifolium	anac_parv	61.2	2941.67	endozoochory	long-lived pioneer	0.466059	1370.99	familia_geral	0.0160583	47.2383	familia_geral	3.26	9589.84	Kew database - genus	2.77	8148.42	2.07	RB
P28	53.55	4.87259	41.07	489.84	4.1651	S	juvenile	sapling	J5528	Anacardiaceae	Anacardium	Anacardium parvifolium	anac_parv	2.21	3.83597	endozoochory	long-lived pioneer	0.466059	1.78779	familia_geral	0.0160583	0.0615993	familia_geral	3.26	12.5053	Kew database - genus	2.77	10.6256	2.07	RB
P28	53.55	4.87259	41.07	489.84	4.1651	S	juvenile	sapling	J5532	Anacardiaceae	Anacardium	Anacardium parvifolium	anac_parv	4.41	15.2745	endozoochory	long-lived pioneer	0.466059	7.11884	familia_geral	0.0160583	0.245284	familia_geral	3.26	49.795	Kew database - genus	2.77	42.3105	2.07	RB
P02	4.6	0.0801714	13.38	314.22	13.797	B	adult	tree	996	Anacardiaceae	Anacardium	Anacardium spruceanum	anac_spru	24	452.39	endozoochory	long-lived pioneer	0.466059	210.841	familia_geral	0.0160583	7.26464	familia_geral	3.26	1474.79	Kew database - genus	2.77	1253.12	2.07	RB
P11	19.49	0.724285	24.92	317.63	3.53039	B	adult	tree	1784	Anacardiaceae	Anacardium	Anacardium spruceanum	anac_spru	26	530.93	endozoochory	long-lived pioneer	0.466059	247.445	familia_geral	0.0160583	8.52586	familia_geral	3.26	1730.83	Kew database - genus	2.77	1470.68	2.07	RB
P16	8.53	0.368783	29.53	282.97	3.06089	B	adult	tree	2251	Anacardiaceae	Anacardium	Anacardium spruceanum	anac_spru	19.3	292.554	endozoochory	long-lived pioneer	0.466059	136.347	familia_geral	0.0160583	4.69792	familia_geral	3.26	953.725	Kew database - genus	2.77	810.374	2.07	RB
P18	20.97	0.430509	25.42	403.08	2.77429	B	adult	tree	3616	Anacardiaceae	Anacardium	Anacardium spruceanum	anac_spru	35.2	973.142	endozoochory	long-lived pioneer	0.466059	453.542	familia_geral	0.0160583	15.627	familia_geral	3.26	3172.44	Kew database - genus	2.77	2695.6	2.07	RB
P08	24.79	0.741805	27.45	249.55	4.86123	B	adult	tree	4164	Anacardiaceae	Anacardium	Anacardium spruceanum	anac_spru	24.2	459.962	endozoochory	long-lived pioneer	0.466059	214.369	familia_geral	0.0160583	7.38622	familia_geral	3.26	1499.47	Kew database - genus	2.77	1274.09	2.07	RB
P23	6.84	0.609403	34.73	351.53	2.6536	S	juvenile	sapling	J3660	Anacardiaceae	Anacardium	Anacardium spruceanum	anac_spru	4.55	16.2597	endozoochory	long-lived pioneer	0.466059	7.57801	familia_geral	0.0160583	0.261104	familia_geral	3.26	53.0068	Kew database - genus	2.77	45.0395	2.07	RB
P28	53.55	4.87259	41.07	489.84	4.1651	S	juvenile	sapling	J5511	Anacardiaceae	Anacardium	Anacardium spruceanum	anac_spru	3.25	8.29579	endozoochory	long-lived pioneer	0.466059	3.86633	familia_geral	0.0160583	0.133217	familia_geral	3.26	27.0443	Kew database - genus	2.77	22.9793	2.07	RB
P25	6.95	0.20465	16.72	323	2.40659	S	juvenile	sapling	J6353	Anacardiaceae	Anacardium	Anacardium spruceanum	anac_spru	3.67	10.5785	endozoochory	long-lived pioneer	0.466059	4.9302	familia_geral	0.0160583	0.169873	familia_geral	3.26	34.4858	Kew database - genus	2.77	29.3024	2.07	RB
P16	8.53	0.368783	29.53	282.97	3.06089	S	juvenile	sapling	J3209	Annonaceae	Anaxagorea	Anaxagorea brevipes	anax_brev	4.08	13.0741	abiotic	old growth	0.52906	6.91698	familia_geral	0.0171	0.223567	especie	0.092	1.20282	Kew database - genus	1.5	19.6111	0.7	RB
P16	8.53	0.368783	29.53	282.97	3.06089	S	juvenile	sapling	J3302	Annonaceae	Anaxagorea	Anaxagorea brevipes	anax_brev	1.93	2.92554	abiotic	old growth	0.52906	1.54779	familia_geral	0.0171	0.0500267	especie	0.092	0.269149	Kew database - genus	1.5	4.3883	0.7	RB
P26	10.76	0.381414	19.4	317.47	2.40189	S	juvenile	sapling	J6157	Annonaceae	Anaxagorea	Anaxagorea brevipes	anax_brev	3.71	10.8103	abiotic	old growth	0.52906	5.71931	familia_geral	0.0171	0.184857	especie	0.092	0.99455	Kew database - genus	1.5	16.2155	0.7	RB
P28	53.55	4.87259	41.07	489.84	4.1651	S	juvenile	sapling	J5550	Annonaceae	Anaxagorea	Anaxagorea dolichocarpa	anax_doli	1.8	2.5447	abiotic	old growth	0.52906	1.3463	familia_geral	0.0171	0.0435143	genero_geral	0.5	1.27235	RB	1.3	3.3081	0.8	RB
P15	7.9	1.23415	59.13	278.05	3.09071	B	adult	tree	2174	Fabaceae	Andira	Andira inermis	andi_iner	12.4	120.763	endozoochory	old growth	0.810858	97.9217	especie	0.0196824	2.3769	especie	3.028	365.671	Kew database	3.5	422.671	2.25	Lorenzi
P23	6.84	0.609403	34.73	351.53	2.6536	B	adult	sapling	2467	Fabaceae	Andira	Andira inermis	andi_iner	10.4	84.9489	endozoochory	old growth	0.810858	68.8814	especie	0.0196824	1.67199	especie	3.028	257.225	Kew database	3.5	297.321	2.25	Lorenzi
P10	22.92	0.339712	8.48	307.33	3.45703	B	adult	tree	4123	Fabaceae	Andira	Andira inermis	andi_iner	10.9	93.3134	endozoochory	old growth	0.810858	75.6638	especie	0.0196824	1.83663	especie	3.028	282.553	Kew database	3.5	326.597	2.25	Lorenzi
P27	46.71	0.13085	27.35	492.06	4.28571	B	adult	tree	4633	Fabaceae	Andira	Andira inermis	andi_iner	11.4	102.071	endozoochory	old growth	0.810858	82.7647	especie	0.0196824	2.00899	especie	3.028	309.07	Kew database	3.5	357.247	2.25	Lorenzi
P28	53.55	4.87259	41.07	489.84	4.1651	B	adult	tree	4840	Fabaceae	Andira	Andira inermis	andi_iner	10.3	83.3231	endozoochory	old growth	0.810858	67.5631	especie	0.0196824	1.63999	especie	3.028	252.302	Kew database	3.5	291.631	2.25	Lorenzi
P19	0	1.46616	45.75	343.83	2.67752	S	juvenile	sapling	J1056	Fabaceae	Andira	Andira inermis	andi_iner	4.06	12.9462	endozoochory	old growth	0.810858	10.4975	especie	0.0196824	0.254812	especie	3.028	39.2012	Kew database	3.5	45.3118	2.25	Lorenzi
P08	24.79	0.741805	27.45	249.55	4.86123	S	juvenile	sapling	J1559	Fabaceae	Andira	Andira inermis	andi_iner	3.38	8.97272	endozoochory	old growth	0.810858	7.2756	especie	0.0196824	0.176604	especie	3.028	27.1694	Kew database	3.5	31.4045	2.25	Lorenzi
P07	31.54	0.340829	31.35	207.23	4.90791	S	juvenile	sapling	J1583	Fabaceae	Andira	Andira inermis	andi_iner	4.52	16.046	endozoochory	old growth	0.810858	13.011	especie	0.0196824	0.315824	especie	3.028	48.5874	Kew database	3.5	56.1611	2.25	Lorenzi
P07	31.54	0.340829	31.35	207.23	4.90791	S	juvenile	sapling	J1633	Fabaceae	Andira	Andira inermis	andi_iner	2.62	5.3913	endozoochory	old growth	0.810858	4.37158	especie	0.0196824	0.106113	especie	3.028	16.3249	Kew database	3.5	18.8695	2.25	Lorenzi
P07	31.54	0.340829	31.35	207.23	4.90791	S	juvenile	sapling	J1691	Fabaceae	Andira	Andira inermis	andi_iner	3.18	7.94228	endozoochory	old growth	0.810858	6.44006	especie	0.0196824	0.156323	especie	3.028	24.0492	Kew database	3.5	27.798	2.25	Lorenzi
P07	31.54	0.340829	31.35	207.23	4.90791	S	juvenile	sapling	J1699	Fabaceae	Andira	Andira inermis	andi_iner	2.72	5.8107	endozoochory	old growth	0.810858	4.71165	especie	0.0196824	0.114368	especie	3.028	17.5948	Kew database	3.5	20.3375	2.25	Lorenzi
P07	31.54	0.340829	31.35	207.23	4.90791	S	juvenile	sapling	J1722	Fabaceae	Andira	Andira inermis	andi_iner	1.68	2.21671	endozoochory	old growth	0.810858	1.79744	especie	0.0196824	0.0436301	especie	3.028	6.71221	Kew database	3.5	7.7585	2.25	Lorenzi
P05	25.79	1.37267	20.72	324.92	6.47935	S	juvenile	sapling	J1829	Fabaceae	Andira	Andira inermis	andi_iner	2.13	3.56328	endozoochory	old growth	0.810858	2.88931	especie	0.0196824	0.0701338	especie	3.028	10.7896	Kew database	3.5	12.4715	2.25	Lorenzi
P05	25.79	1.37267	20.72	324.92	6.47935	S	juvenile	sapling	J1832	Fabaceae	Andira	Andira inermis	andi_iner	1.59	1.98557	endozoochory	old growth	0.810858	1.61001	especie	0.0196824	0.0390807	especie	3.028	6.01231	Kew database	3.5	6.94949	2.25	Lorenzi
P05	25.79	1.37267	20.72	324.92	6.47935	S	juvenile	sapling	J1834	Fabaceae	Andira	Andira inermis	andi_iner	2.6	5.3093	endozoochory	old growth	0.810858	4.30509	especie	0.0196824	0.1045	especie	3.028	16.0766	Kew database	3.5	18.5826	2.25	Lorenzi
P05	25.79	1.37267	20.72	324.92	6.47935	S	juvenile	sapling	J1837	Fabaceae	Andira	Andira inermis	andi_iner	2.17	3.69837	endozoochory	old growth	0.810858	2.99885	especie	0.0196824	0.0727926	especie	3.028	11.1987	Kew database	3.5	12.9443	2.25	Lorenzi
P05	25.79	1.37267	20.72	324.92	6.47935	S	juvenile	sapling	J1870	Fabaceae	Andira	Andira inermis	andi_iner	3.39	9.0259	endozoochory	old growth	0.810858	7.31871	especie	0.0196824	0.177651	especie	3.028	27.3304	Kew database	3.5	31.5906	2.25	Lorenzi
P05	25.79	1.37267	20.72	324.92	6.47935	S	juvenile	sapling	J1909	Fabaceae	Andira	Andira inermis	andi_iner	1.84	2.65905	endozoochory	old growth	0.810858	2.15611	especie	0.0196824	0.0523364	especie	3.028	8.0516	Kew database	3.5	9.30668	2.25	Lorenzi
P06	11.4	0.825555	23.24	238.94	6.50961	S	juvenile	sapling	J2167	Fabaceae	Andira	Andira inermis	andi_iner	1.05	0.865904	endozoochory	old growth	0.810858	0.702124	especie	0.0196824	0.017043	especie	3.028	2.62196	Kew database	3.5	3.03066	2.25	Lorenzi
P03	13.34	0.301736	19.43	289.17	10.7581	S	juvenile	sapling	J2362	Fabaceae	Andira	Andira inermis	andi_iner	2.77	6.0263	endozoochory	old growth	0.810858	4.88647	especie	0.0196824	0.118612	especie	3.028	18.2476	Kew database	3.5	21.092	2.25	Lorenzi
P15	7.9	1.23415	59.13	278.05	3.09071	S	juvenile	sapling	J3062	Fabaceae	Andira	Andira inermis	andi_iner	2.61	5.35022	endozoochory	old growth	0.810858	4.33827	especie	0.0196824	0.105305	especie	3.028	16.2005	Kew database	3.5	18.7258	2.25	Lorenzi
P16	8.53	0.368783	29.53	282.97	3.06089	S	juvenile	sapling	J3086	Fabaceae	Andira	Andira inermis	andi_iner	1.7	2.26981	endozoochory	old growth	0.810858	1.84049	especie	0.0196824	0.0446751	especie	3.028	6.87297	Kew database	3.5	7.94432	2.25	Lorenzi
P16	8.53	0.368783	29.53	282.97	3.06089	S	juvenile	sapling	J3095	Fabaceae	Andira	Andira inermis	andi_iner	2.63	5.43253	endozoochory	old growth	0.810858	4.40501	especie	0.0196824	0.106925	especie	3.028	16.4497	Kew database	3.5	19.0139	2.25	Lorenzi
P02	4.6	0.0801714	13.38	314.22	13.797	S	juvenile	sapling	J313	Fabaceae	Andira	Andira inermis	andi_iner	2.037	3.25891	endozoochory	old growth	0.810858	2.64252	especie	0.0196824	0.0641431	especie	3.028	9.86799	Kew database	3.5	11.4062	2.25	Lorenzi
P16	8.53	0.368783	29.53	282.97	3.06089	S	juvenile	sapling	J3188	Fabaceae	Andira	Andira inermis	andi_iner	1.29	1.30698	endozoochory	old growth	0.810858	1.05978	especie	0.0196824	0.0257245	especie	3.028	3.95755	Kew database	3.5	4.57444	2.25	Lorenzi
P16	8.53	0.368783	29.53	282.97	3.06089	S	juvenile	sapling	J3241	Fabaceae	Andira	Andira inermis	andi_iner	2.17	3.69837	endozoochory	old growth	0.810858	2.99885	especie	0.0196824	0.0727926	especie	3.028	11.1987	Kew database	3.5	12.9443	2.25	Lorenzi
P24	15.66	0.751957	17.6	320.78	2.63926	S	juvenile	sapling	J3396	Fabaceae	Andira	Andira inermis	andi_iner	1.16	1.05683	endozoochory	old growth	0.810858	0.856942	especie	0.0196824	0.020801	especie	3.028	3.20009	Kew database	3.5	3.69892	2.25	Lorenzi
P24	15.66	0.751957	17.6	320.78	2.63926	S	juvenile	sapling	J3413	Fabaceae	Andira	Andira inermis	andi_iner	2.49	4.86956	endozoochory	old growth	0.810858	3.94852	especie	0.0196824	0.0958444	especie	3.028	14.745	Kew database	3.5	17.0435	2.25	Lorenzi
P24	15.66	0.751957	17.6	320.78	2.63926	S	juvenile	sapling	J3419	Fabaceae	Andira	Andira inermis	andi_iner	1.79	2.5165	endozoochory	old growth	0.810858	2.04052	especie	0.0196824	0.0495306	especie	3.028	7.61996	Kew database	3.5	8.80775	2.25	Lorenzi
P24	15.66	0.751957	17.6	320.78	2.63926	S	juvenile	sapling	J3457	Fabaceae	Andira	Andira inermis	andi_iner	1.53	1.83854	endozoochory	old growth	0.810858	1.4908	especie	0.0196824	0.0361868	especie	3.028	5.56711	Kew database	3.5	6.4349	2.25	Lorenzi
P24	15.66	0.751957	17.6	320.78	2.63926	S	juvenile	sapling	J3493	Fabaceae	Andira	Andira inermis	andi_iner	3.09	7.49908	endozoochory	old growth	0.810858	6.08068	especie	0.0196824	0.147599	especie	3.028	22.7072	Kew database	3.5	26.2468	2.25	Lorenzi
P23	6.84	0.609403	34.73	351.53	2.6536	S	juvenile	sapling	J3643	Fabaceae	Andira	Andira inermis	andi_iner	1.49	1.74367	endozoochory	old growth	0.810858	1.41387	especie	0.0196824	0.0343195	especie	3.028	5.27982	Kew database	3.5	6.10283	2.25	Lorenzi
P23	6.84	0.609403	34.73	351.53	2.6536	S	juvenile	sapling	J3705	Fabaceae	Andira	Andira inermis	andi_iner	1.8	2.5447	endozoochory	old growth	0.810858	2.06339	especie	0.0196824	0.0500856	especie	3.028	7.70534	Kew database	3.5	8.90644	2.25	Lorenzi
P17	5.62	0.367295	20.02	363.3	2.89039	S	juvenile	sapling	J3841	Fabaceae	Andira	Andira inermis	andi_iner	2.23	3.90572	endozoochory	old growth	0.810858	3.16698	especie	0.0196824	0.0768737	especie	3.028	11.8265	Kew database	3.5	13.67	2.25	Lorenzi
P17	5.62	0.367295	20.02	363.3	2.89039	S	juvenile	sapling	J3928	Fabaceae	Andira	Andira inermis	andi_iner	1.99	3.11026	endozoochory	old growth	0.810858	2.52198	especie	0.0196824	0.0612173	especie	3.028	9.41787	Kew database	3.5	10.8859	2.25	Lorenzi
P17	5.62	0.367295	20.02	363.3	2.89039	S	juvenile	sapling	J3936	Fabaceae	Andira	Andira inermis	andi_iner	1.74	2.37788	endozoochory	old growth	0.810858	1.92812	especie	0.0196824	0.0468022	especie	3.028	7.20021	Kew database	3.5	8.32257	2.25	Lorenzi
P18	20.97	0.430509	25.42	403.08	2.77429	S	juvenile	sapling	J4092	Fabaceae	Andira	Andira inermis	andi_iner	3.39	9.0259	endozoochory	old growth	0.810858	7.31871	especie	0.0196824	0.177651	especie	3.028	27.3304	Kew database	3.5	31.5906	2.25	Lorenzi
P13	0.44	0.618667	20.2	276.77	3.2542	S	juvenile	sapling	J4298	Fabaceae	Andira	Andira inermis	andi_iner	1.27	1.26677	endozoochory	old growth	0.810858	1.02717	especie	0.0196824	0.024933	especie	3.028	3.83578	Kew database	3.5	4.4337	2.25	Lorenzi
P09	15.52	0.415484	14.62	342.08	3.55136	S	juvenile	sapling	J4681	Fabaceae	Andira	Andira inermis	andi_iner	1.54	1.86265	endozoochory	old growth	0.810858	1.51035	especie	0.0196824	0.0366614	especie	3.028	5.64012	Kew database	3.5	6.51929	2.25	Lorenzi
P09	15.52	0.415484	14.62	342.08	3.55136	S	juvenile	sapling	J4750	Fabaceae	Andira	Andira inermis	andi_iner	1.23	1.18823	endozoochory	old growth	0.810858	0.963487	especie	0.0196824	0.0233872	especie	3.028	3.59797	Kew database	3.5	4.15881	2.25	Lorenzi
P10	22.92	0.339712	8.48	307.33	3.45703	S	juvenile	sapling	J4942	Fabaceae	Andira	Andira inermis	andi_iner	2.15	3.63051	endozoochory	old growth	0.810858	2.94383	especie	0.0196824	0.071457	especie	3.028	10.9932	Kew database	3.5	12.7068	2.25	Lorenzi
P04	16.12	0.0666003	25.31	449.76	11.8029	S	juvenile	sapling	J511	Fabaceae	Andira	Andira inermis	andi_iner	1.801	2.54752	endozoochory	old growth	0.810858	2.06568	especie	0.0196824	0.0501413	especie	3.028	7.7139	Kew database	3.5	8.91633	2.25	Lorenzi
P27	46.71	0.13085	27.35	492.06	4.28571	S	juvenile	sapling	J5285	Fabaceae	Andira	Andira inermis	andi_iner	4.99	19.5565	endozoochory	old growth	0.810858	15.8576	especie	0.0196824	0.384919	especie	3.028	59.2172	Kew database	3.5	68.4479	2.25	Lorenzi
P28	53.55	4.87259	41.07	489.84	4.1651	S	juvenile	sapling	J5322	Fabaceae	Andira	Andira inermis	andi_iner	3.21	8.09284	endozoochory	old growth	0.810858	6.56214	especie	0.0196824	0.159286	especie	3.028	24.5051	Kew database	3.5	28.3249	2.25	Lorenzi
P28	53.55	4.87259	41.07	489.84	4.1651	S	juvenile	sapling	J5526	Fabaceae	Andira	Andira inermis	andi_iner	3.36	8.86685	endozoochory	old growth	0.810858	7.18975	especie	0.0196824	0.174521	especie	3.028	26.8488	Kew database	3.5	31.034	2.25	Lorenzi
P28	53.55	4.87259	41.07	489.84	4.1651	S	juvenile	sapling	J5548	Fabaceae	Andira	Andira inermis	andi_iner	2.76	5.98286	endozoochory	old growth	0.810858	4.85125	especie	0.0196824	0.117757	especie	3.028	18.1161	Kew database	3.5	20.94	2.25	Lorenzi
P04	16.12	0.0666003	25.31	449.76	11.8029	S	juvenile	sapling	J560	Fabaceae	Andira	Andira inermis	andi_iner	2.181	3.73596	endozoochory	old growth	0.810858	3.02933	especie	0.0196824	0.0735325	especie	3.028	11.3125	Kew database	3.5	13.0759	2.25	Lorenzi
P28	53.55	4.87259	41.07	489.84	4.1651	S	juvenile	sapling	J5600	Fabaceae	Andira	Andira inermis	andi_iner	2.97	6.92793	endozoochory	old growth	0.810858	5.61757	especie	0.0196824	0.136358	especie	3.028	20.9778	Kew database	3.5	24.2478	2.25	Lorenzi
P30	18.44	0.455016	64.22	400.92	3.07331	S	juvenile	sapling	J6022	Fabaceae	Andira	Andira inermis	andi_iner	3.68	10.6362	endozoochory	old growth	0.810858	8.62444	especie	0.0196824	0.209345	especie	3.028	32.2064	Kew database	3.5	37.2267	2.25	Lorenzi
P26	10.76	0.381414	19.4	317.47	2.40189	S	juvenile	sapling	J6207	Fabaceae	Andira	Andira inermis	andi_iner	4.31	14.5897	endozoochory	old growth	0.810858	11.8301	especie	0.0196824	0.287159	especie	3.028	44.1775	Kew database	3.5	51.0638	2.25	Lorenzi
P26	10.76	0.381414	19.4	317.47	2.40189	S	juvenile	sapling	J6230	Fabaceae	Andira	Andira inermis	andi_iner	2.71	5.76806	endozoochory	old growth	0.810858	4.67707	especie	0.0196824	0.113529	especie	3.028	17.4657	Kew database	3.5	20.1882	2.25	Lorenzi
P21	15.86	0.290963	18.33	415.22	2.74693	S	juvenile	sapling	J679	Fabaceae	Andira	Andira inermis	andi_iner	1.2	1.13098	endozoochory	old growth	0.810858	0.91706	especie	0.0196824	0.0222603	especie	3.028	3.4246	Kew database	3.5	3.95842	2.25	Lorenzi
P21	15.86	0.290963	18.33	415.22	2.74693	S	juvenile	sapling	J686	Fabaceae	Andira	Andira inermis	andi_iner	1.63	2.08673	endozoochory	old growth	0.810858	1.69204	especie	0.0196824	0.0410717	especie	3.028	6.31862	Kew database	3.5	7.30355	2.25	Lorenzi
P21	15.86	0.290963	18.33	415.22	2.74693	S	juvenile	sapling	J702	Fabaceae	Andira	Andira inermis	andi_iner	2.1	3.46361	endozoochory	old growth	0.810858	2.8085	especie	0.0196824	0.0681721	especie	3.028	10.4878	Kew database	3.5	12.1226	2.25	Lorenzi
P06	11.4	0.825555	23.24	238.94	6.50961	B	adult	tree	1599	Fabaceae	Andira	Andira micrantha	andi_micr	10.4	84.9489	endozoochory	old growth	0.559402	47.5206	especie	0.0205167	1.74287	especie	3.028	257.225	Kew database - genus	3.5	297.321	2.25	Lorenzi - genus
P11	19.49	0.724285	24.92	317.63	3.53039	B	adult	tree	1855	Fabaceae	Andira	Andira micrantha	andi_micr	40	1256.64	endozoochory	old growth	0.559402	702.967	especie	0.0205167	25.7821	especie	3.028	3805.11	Kew database - genus	3.5	4398.24	2.25	Lorenzi - genus
P12	16.05	2.30571	14.7	351.63	3.45241	B	adult	tree	1975	Fabaceae	Andira	Andira micrantha	andi_micr	16.3	208.673	endozoochory	old growth	0.559402	116.732	especie	0.0205167	4.28127	especie	3.028	631.862	Kew database - genus	3.5	730.355	2.25	Lorenzi - genus
P22	12.31	1.96778	16.8	325.37	2.73922	B	adult	tree	2604	Fabaceae	Andira	Andira micrantha	andi_micr	27.4	589.647	endozoochory	old growth	0.559402	329.85	especie	0.0205167	12.0976	especie	3.028	1785.45	Kew database - genus	3.5	2063.76	2.25	Lorenzi - genus
P19	0	1.46616	45.75	343.83	2.67752	B	adult	tree	2898	Fabaceae	Andira	Andira micrantha	andi_micr	14.2	158.368	endozoochory	old growth	0.559402	88.5914	especie	0.0205167	3.24918	especie	3.028	479.538	Kew database - genus	3.5	554.288	2.25	Lorenzi - genus
P28	53.55	4.87259	41.07	489.84	4.1651	B	adult	tree	4862	Fabaceae	Andira	Andira micrantha	andi_micr	31.12	760.624	endozoochory	old growth	0.559402	425.495	especie	0.0205167	15.6055	especie	3.028	2303.17	Kew database - genus	3.5	2662.18	2.25	Lorenzi - genus
P29	18.26	0.318419	18.83	408.88	3.12004	B	adult	tree	5008	Fabaceae	Andira	Andira micrantha	andi_micr	33.3	870.922	endozoochory	old growth	0.559402	487.196	especie	0.0205167	17.8684	especie	3.028	2637.15	Kew database - genus	3.5	3048.23	2.25	Lorenzi - genus
P07	31.54	0.340829	31.35	207.23	4.90791	S	juvenile	sapling	J1580	Fabaceae	Andira	Andira micrantha	andi_micr	1	0.7854	endozoochory	old growth	0.559402	0.439355	especie	0.0205167	0.0161138	especie	3.028	2.37819	Kew database - genus	3.5	2.7489	2.25	Lorenzi - genus
P05	25.79	1.37267	20.72	324.92	6.47935	S	juvenile	sapling	J1942	Fabaceae	Andira	Andira micrantha	andi_micr	2.33	4.26386	endozoochory	old growth	0.559402	2.38521	especie	0.0205167	0.0874802	especie	3.028	12.911	Kew database - genus	3.5	14.9235	2.25	Lorenzi - genus
P05	25.79	1.37267	20.72	324.92	6.47935	S	juvenile	sapling	J1979	Fabaceae	Andira	Andira micrantha	andi_micr	1.06	0.882475	endozoochory	old growth	0.559402	0.493659	especie	0.0205167	0.0181055	especie	3.028	2.67214	Kew database - genus	3.5	3.08866	2.25	Lorenzi - genus
P10	22.92	0.339712	8.48	307.33	3.45703	S	juvenile	sapling	J5063	Fabaceae	Andira	Andira micrantha	andi_micr	1.21	1.1499	endozoochory	old growth	0.559402	0.643259	especie	0.0205167	0.0235922	especie	3.028	3.48191	Kew database - genus	3.5	4.02466	2.25	Lorenzi - genus
P22	12.31	1.96778	16.8	325.37	2.73922	S	juvenile	sapling	J796	Fabaceae	Andira	Andira micrantha	andi_micr	2.38	4.44882	endozoochory	old growth	0.559402	2.48868	especie	0.0205167	0.091275	especie	3.028	13.471	Kew database - genus	3.5	15.5709	2.25	Lorenzi - genus
P03	13.34	0.301736	19.43	289.17	10.7581	B	adult	tree	1116	Fabaceae	Andira	Andira parviflora	andi_parv	10.2	81.713	endozoochory	old growth	0.698646	57.0885	especie	0.0179833	1.46947	especie	3.028	247.427	Kew database - genus	3.5	285.996	2.25	Lorenzi - genus
P12	16.05	2.30571	14.7	351.63	3.45241	B	adult	tree	1915	Fabaceae	Andira	Andira parviflora	andi_parv	32.8	844.965	endozoochory	old growth	0.698646	590.331	especie	0.0179833	15.1953	especie	3.028	2558.55	Kew database - genus	3.5	2957.38	2.25	Lorenzi - genus
P12	16.05	2.30571	14.7	351.63	3.45241	B	adult	tree	2025	Fabaceae	Andira	Andira parviflora	andi_parv	23.7	441.151	endozoochory	old growth	0.698646	308.209	especie	0.0179833	7.93337	especie	3.028	1335.81	Kew database - genus	3.5	1544.03	2.25	Lorenzi - genus
P09	15.52	0.415484	14.62	342.08	3.55136	B	adult	tree	3853	Fabaceae	Andira	Andira parviflora	andi_parv	16.1	203.584	endozoochory	old growth	0.698646	142.233	especie	0.0179833	3.66111	especie	3.028	616.451	Kew database - genus	3.5	712.542	2.25	Lorenzi - genus
P09	15.52	0.415484	14.62	342.08	3.55136	B	adult	tree	3897	Fabaceae	Andira	Andira parviflora	andi_parv	33.8	897.272	endozoochory	old growth	0.698646	626.876	especie	0.0179833	16.1359	especie	3.028	2716.94	Kew database - genus	3.5	3140.45	2.25	Lorenzi - genus
P27	46.71	0.13085	27.35	492.06	4.28571	B	adult	tree	4612	Fabaceae	Andira	Andira parviflora	andi_parv	20.1	317.309	endozoochory	old growth	0.698646	221.687	especie	0.0179833	5.70628	especie	3.028	960.813	Kew database - genus	3.5	1110.58	2.25	Lorenzi - genus
P19	0	1.46616	45.75	343.83	2.67752	S	juvenile	sapling	J1136	Fabaceae	Andira	Andira parviflora	andi_parv	1.1	0.950334	endozoochory	old growth	0.698646	0.663947	especie	0.0179833	0.0170902	especie	3.028	2.87761	Kew database - genus	3.5	3.32617	2.25	Lorenzi - genus
P05	25.79	1.37267	20.72	324.92	6.47935	S	juvenile	sapling	J1858	Fabaceae	Andira	Andira parviflora	andi_parv	1.29	1.30698	endozoochory	old growth	0.698646	0.913119	especie	0.0179833	0.0235039	especie	3.028	3.95755	Kew database - genus	3.5	4.57444	2.25	Lorenzi - genus
P05	25.79	1.37267	20.72	324.92	6.47935	S	juvenile	sapling	J1912	Fabaceae	Andira	Andira parviflora	andi_parv	2.85	6.37941	endozoochory	old growth	0.698646	4.45695	especie	0.0179833	0.114723	especie	3.028	19.3169	Kew database - genus	3.5	22.3279	2.25	Lorenzi - genus
P10	22.92	0.339712	8.48	307.33	3.45703	S	juvenile	sapling	J5038	Fabaceae	Andira	Andira parviflora	andi_parv	2.58	5.22794	endozoochory	old growth	0.698646	3.65248	especie	0.0179833	0.0940157	especie	3.028	15.8302	Kew database - genus	3.5	18.2978	2.25	Lorenzi - genus
P27	46.71	0.13085	27.35	492.06	4.28571	S	juvenile	sapling	J5144	Fabaceae	Andira	Andira parviflora	andi_parv	4.55	16.2597	endozoochory	old growth	0.698646	11.3598	especie	0.0179833	0.292404	especie	3.028	49.2345	Kew database - genus	3.5	56.9091	2.25	Lorenzi - genus
P21	15.86	0.290963	18.33	415.22	2.74693	B	adult	tree	3006	Fabaceae	Andira	Andira sp	andi_sp	12.7	126.677	endozoochory	old growth	0.719941	91.2001	genero_geral	0.0141	1.78615	especie	3.028	383.578	Kew database - genus	3.5	443.37	2.25	Lorenzi - genus
P26	10.76	0.381414	19.4	317.47	2.40189	B	adult	tree	5285	Fabaceae	Andira	Andira sp	andi_sp	32.5	829.579	endozoochory	old growth	0.719941	597.248	genero_geral	0.0141	11.6971	especie	3.028	2511.96	Kew database - genus	3.5	2903.53	2.25	Lorenzi - genus
P26	10.76	0.381414	19.4	317.47	2.40189	S	juvenile	sapling	J6284	Fabaceae	Andira	Andira sp	andi_sp	4.34	14.7935	endozoochory	old growth	0.719941	10.6504	genero_geral	0.0141	0.208588	especie	3.028	44.7947	Kew database - genus	3.5	51.7772	2.25	Lorenzi - genus
P26	10.76	0.381414	19.4	317.47	2.40189	S	juvenile	sapling	J6289	Fabaceae	Andira	Andira sp	andi_sp	2.3	4.15477	endozoochory	old growth	0.719941	2.99119	genero_geral	0.0141	0.0585822	especie	3.028	12.5806	Kew database - genus	3.5	14.5417	2.25	Lorenzi - genus
P05	25.79	1.37267	20.72	324.92	6.47935	B	adult	tree	1435	Fabaceae	Andira	Andira unifoliolata	andi_unif	16	201.062	endozoochory	old growth	0.719941	144.753	genero_geral	0.0151	3.03604	especie	3.028	608.817	Kew database - genus	3.5	703.718	2.25	Lorenzi - genus
P05	25.79	1.37267	20.72	324.92	6.47935	S	juvenile	sapling	J1835	Fabaceae	Andira	Andira unifoliolata	andi_unif	2.61	5.35022	endozoochory	old growth	0.719941	3.85184	genero_geral	0.0151	0.0807884	especie	3.028	16.2005	Kew database - genus	3.5	18.7258	2.25	Lorenzi - genus
P05	25.79	1.37267	20.72	324.92	6.47935	S	juvenile	sapling	J1836	Fabaceae	Andira	Andira unifoliolata	andi_unif	1.95	2.98648	endozoochory	old growth	0.719941	2.15009	genero_geral	0.0151	0.0450959	especie	3.028	9.04307	Kew database - genus	3.5	10.4527	2.25	Lorenzi - genus
P29	18.26	0.318419	18.83	408.88	3.12004	S	juvenile	sapling	J5695	Fabaceae	Andira	Andira unifoliolata	andi_unif	1.98	3.07908	endozoochory	old growth	0.719941	2.21676	genero_geral	0.0151	0.0464941	especie	3.028	9.32346	Kew database - genus	3.5	10.7768	2.25	Lorenzi - genus
P29	18.26	0.318419	18.83	408.88	3.12004	S	juvenile	sapling	J5703	Fabaceae	Andira	Andira unifoliolata	andi_unif	1.05	0.865904	endozoochory	old growth	0.719941	0.623399	genero_geral	0.0151	0.0130751	especie	3.028	2.62196	Kew database - genus	3.5	3.03066	2.25	Lorenzi - genus
P17	5.62	0.367295	20.02	363.3	2.89039	B	adult	tree	3178	Lauraceae	Aniba	Aniba burchellii	anib_burc	34.5	934.822	endozoochory	long-lived pioneer	0.632828	591.582	genero_geral	0.0197875	18.4978	genero_geral	0.5	467.411	Kew database - genus	2.47	2309.01	1.59	RB
P02	4.6	0.0801714	13.38	314.22	13.797	B	adult	tree	840	Lauraceae	Aniba	Aniba canelilla	anib_cane	13.5	143.139	endozoochory	long-lived pioneer	0.632828	90.5825	genero_geral	0.0197875	2.83237	genero_geral	0.5	71.5696	Kew database - genus	2.47	353.554	1.59	RB
P17	5.62	0.367295	20.02	363.3	2.89039	S	juvenile	sapling	J3797	Lauraceae	Aniba	Aniba canelilla	anib_cane	3.68	10.6362	endozoochory	long-lived pioneer	0.632828	6.73089	genero_geral	0.0197875	0.210464	genero_geral	0.5	5.3181	Kew database - genus	2.47	26.2714	1.59	RB
P21	15.86	0.290963	18.33	415.22	2.74693	B	adult	tree	3011	Lauraceae	Aniba	Aniba jenmanii	anib_jenm	17.7	246.058	endozoochory	long-lived pioneer	0.632828	155.712	genero_geral	0.0194	4.77352	especie	0.5	123.029	Kew database - genus	2.47	607.763	1.59	RB
P03	13.34	0.301736	19.43	289.17	10.7581	S	juvenile	sapling	J2346	Lauraceae	Aniba	Aniba jenmanii	anib_jenm	1.15	1.03869	endozoochory	long-lived pioneer	0.632828	0.657313	genero_geral	0.0194	0.0201506	especie	0.5	0.519346	Kew database - genus	2.47	2.56557	1.59	RB
P04	16.12	0.0666003	25.31	449.76	11.8029	B	adult	tree	434	Lauraceae	Aniba	Aniba megaphylla	anib_mega	15.6	191.135	endozoochory	long-lived pioneer	0.723908	138.364	especie	0.0176667	3.37672	especie	0.5	95.5675	Kew database - genus	2.47	472.103	1.59	RB
P04	16.12	0.0666003	25.31	449.76	11.8029	B	adult	tree	668	Lauraceae	Aniba	Aniba megaphylla	anib_mega	13.7	147.412	endozoochory	long-lived pioneer	0.723908	106.713	especie	0.0176667	2.60427	especie	0.5	73.7059	Kew database - genus	2.47	364.107	1.59	RB
P16	8.53	0.368783	29.53	282.97	3.06089	B	adult	tree	2288	Lauraceae	Aniba	Aniba megaphylla	anib_mega	22.1	383.597	endozoochory	long-lived pioneer	0.723908	277.689	especie	0.0176667	6.77688	especie	0.5	191.799	Kew database - genus	2.47	947.485	1.59	RB
P22	12.31	1.96778	16.8	325.37	2.73922	B	adult	tree	2638	Lauraceae	Aniba	Aniba megaphylla	anib_mega	13	132.733	endozoochory	long-lived pioneer	0.723908	96.0862	especie	0.0176667	2.34494	especie	0.5	66.3663	Kew database - genus	2.47	327.85	1.59	RB
P20	22.34	1.28849	18.2	287.37	2.64673	S	juvenile	sapling	J1205	Lauraceae	Aniba	Aniba megaphylla	anib_mega	2.6	5.3093	endozoochory	long-lived pioneer	0.723908	3.84345	especie	0.0176667	0.0937977	especie	0.5	2.65465	Kew database - genus	2.47	13.114	1.59	RB
P08	24.79	0.741805	27.45	249.55	4.86123	S	juvenile	sapling	J1439	Lauraceae	Aniba	Aniba megaphylla	anib_mega	1.35	1.43139	endozoochory	long-lived pioneer	0.723908	1.0362	especie	0.0176667	0.0252879	especie	0.5	0.715696	Kew database - genus	2.47	3.53554	1.59	RB
P07	31.54	0.340829	31.35	207.23	4.90791	S	juvenile	sapling	J1660	Lauraceae	Aniba	Aniba megaphylla	anib_mega	2.04	3.26852	endozoochory	long-lived pioneer	0.723908	2.36611	especie	0.0176667	0.0577439	especie	0.5	1.63426	Kew database - genus	2.47	8.07325	1.59	RB
P13	0.44	0.618667	20.2	276.77	3.2542	S	juvenile	sapling	J4156	Lauraceae	Aniba	Aniba megaphylla	anib_mega	1.95	2.98648	endozoochory	long-lived pioneer	0.723908	2.16194	especie	0.0176667	0.0527612	especie	0.5	1.49324	Kew database - genus	2.47	7.37661	1.59	RB
P09	15.52	0.415484	14.62	342.08	3.55136	S	juvenile	sapling	J4752	Lauraceae	Aniba	Aniba megaphylla	anib_mega	3.11	7.59647	endozoochory	long-lived pioneer	0.723908	5.49914	especie	0.0176667	0.134204	especie	0.5	3.79823	Kew database - genus	2.47	18.7633	1.59	RB
P10	22.92	0.339712	8.48	307.33	3.45703	S	juvenile	sapling	J4933	Lauraceae	Aniba	Aniba megaphylla	anib_mega	1.68	2.21671	endozoochory	long-lived pioneer	0.723908	1.6047	especie	0.0176667	0.0391619	especie	0.5	1.10836	Kew database - genus	2.47	5.47528	1.59	RB
P10	22.92	0.339712	8.48	307.33	3.45703	S	juvenile	sapling	J4937	Lauraceae	Aniba	Aniba megaphylla	anib_mega	2.23	3.90572	endozoochory	long-lived pioneer	0.723908	2.82738	especie	0.0176667	0.069001	especie	0.5	1.95286	Kew database - genus	2.47	9.64712	1.59	RB
P10	22.92	0.339712	8.48	307.33	3.45703	S	juvenile	sapling	J5002	Lauraceae	Aniba	Aniba megaphylla	anib_mega	2.52	4.9876	endozoochory	long-lived pioneer	0.723908	3.61057	especie	0.0176667	0.0881143	especie	0.5	2.4938	Kew database - genus	2.47	12.3194	1.59	RB
P11	19.49	0.724285	24.92	317.63	3.53039	B	adult	tree	1865	Lauraceae	Aniba	Aniba panurensis	anib_panu	12.5	122.719	endozoochory	long-lived pioneer	0.541748	66.4827	especie	0.02385	2.92684	especie	0.5	61.3594	Kew database - genus	2.47	303.115	1.59	RB
P12	16.05	2.30571	14.7	351.63	3.45241	B	adult	tree	1972	Lauraceae	Aniba	Aniba panurensis	anib_panu	12.6	124.69	endozoochory	long-lived pioneer	0.541748	67.5507	especie	0.02385	2.97386	especie	0.5	62.3451	Kew database - genus	2.47	307.985	1.59	RB
P16	8.53	0.368783	29.53	282.97	3.06089	B	adult	tree	2302	Lauraceae	Aniba	Aniba panurensis	anib_panu	16.4	211.241	endozoochory	long-lived pioneer	0.541748	114.44	especie	0.02385	5.0381	especie	0.5	105.621	Kew database - genus	2.47	521.766	1.59	RB
P09	15.52	0.415484	14.62	342.08	3.55136	B	adult	tree	4026	Lauraceae	Aniba	Aniba panurensis	anib_panu	15.9	198.557	endozoochory	long-lived pioneer	0.541748	107.568	especie	0.02385	4.73558	especie	0.5	99.2785	Kew database - genus	2.47	490.436	1.59	RB
P28	53.55	4.87259	41.07	489.84	4.1651	B	adult	tree	4804	Lauraceae	Aniba	Aniba panurensis	anib_panu	13	132.733	endozoochory	long-lived pioneer	0.541748	71.9077	especie	0.02385	3.16567	especie	0.5	66.3663	Kew database - genus	2.47	327.85	1.59	RB
P28	53.55	4.87259	41.07	489.84	4.1651	B	adult	tree	4907	Lauraceae	Aniba	Aniba panurensis	anib_panu	15.2	181.459	endozoochory	long-lived pioneer	0.541748	98.305	especie	0.02385	4.32779	especie	0.5	90.7294	Kew database - genus	2.47	448.203	1.59	RB
P19	0	1.46616	45.75	343.83	2.67752	S	juvenile	sapling	J1073	Lauraceae	Aniba	Aniba panurensis	anib_panu	3.901	11.9521	endozoochory	long-lived pioneer	0.541748	6.47501	especie	0.02385	0.285057	especie	0.5	5.97603	Kew database - genus	2.47	29.5216	1.59	RB
P20	22.34	1.28849	18.2	287.37	2.64673	S	juvenile	sapling	J1272	Lauraceae	Aniba	Aniba panurensis	anib_panu	1	0.7854	endozoochory	long-lived pioneer	0.541748	0.425489	especie	0.02385	0.0187318	especie	0.5	0.3927	Kew database - genus	2.47	1.93994	1.59	RB
P12	16.05	2.30571	14.7	351.63	3.45241	S	juvenile	sapling	J2877	Lauraceae	Aniba	Aniba panurensis	anib_panu	1.77	2.46058	endozoochory	long-lived pioneer	0.541748	1.33302	especie	0.02385	0.0586848	especie	0.5	1.23029	Kew database - genus	2.47	6.07763	1.59	RB
P16	8.53	0.368783	29.53	282.97	3.06089	S	juvenile	sapling	J3104	Lauraceae	Aniba	Aniba panurensis	anib_panu	1.46	1.67416	endozoochory	long-lived pioneer	0.541748	0.906973	especie	0.02385	0.0399287	especie	0.5	0.837079	Kew database - genus	2.47	4.13517	1.59	RB
P18	20.97	0.430509	25.42	403.08	2.77429	S	juvenile	sapling	J4091	Lauraceae	Aniba	Aniba panurensis	anib_panu	1.67	2.1904	endozoochory	long-lived pioneer	0.541748	1.18665	especie	0.02385	0.0522411	especie	0.5	1.0952	Kew database - genus	2.47	5.41029	1.59	RB
P09	15.52	0.415484	14.62	342.08	3.55136	S	juvenile	sapling	J4788	Lauraceae	Aniba	Aniba panurensis	anib_panu	2.89	6.55974	endozoochory	long-lived pioneer	0.541748	3.55373	especie	0.02385	0.15645	especie	0.5	3.27987	Kew database - genus	2.47	16.2026	1.59	RB
P19	0	1.46616	45.75	343.83	2.67752	S	juvenile	sapling	J1108	Lauraceae	Aniba	Aniba terminalis	anib_term	2	3.1416	endozoochory	long-lived pioneer	0.632828	1.98809	genero_geral	0.0195583	0.0614445	especie	0.5	1.5708	Kew database - genus	2.47	7.75975	1.59	RB
P08	24.79	0.741805	27.45	249.55	4.86123	S	juvenile	sapling	J1463	Lauraceae	Aniba	Aniba terminalis	anib_term	2.82	6.24581	endozoochory	long-lived pioneer	0.632828	3.95253	genero_geral	0.0195583	0.122158	especie	0.5	3.12291	Kew database - genus	2.47	15.4272	1.59	RB
P07	31.54	0.340829	31.35	207.23	4.90791	S	juvenile	sapling	J1796	Lauraceae	Aniba	Aniba terminalis	anib_term	1	0.7854	endozoochory	long-lived pioneer	0.632828	0.497023	genero_geral	0.0195583	0.0153611	especie	0.5	0.3927	Kew database - genus	2.47	1.93994	1.59	RB
P12	16.05	2.30571	14.7	351.63	3.45241	S	juvenile	sapling	J2804	Lauraceae	Aniba	Aniba terminalis	anib_term	2.23	3.90572	endozoochory	long-lived pioneer	0.632828	2.47165	genero_geral	0.0195583	0.0763893	especie	0.5	1.95286	Kew database - genus	2.47	9.64712	1.59	RB
P12	16.05	2.30571	14.7	351.63	3.45241	S	juvenile	sapling	J2900	Lauraceae	Aniba	Aniba terminalis	anib_term	1.66	2.16425	endozoochory	long-lived pioneer	0.632828	1.3696	genero_geral	0.0195583	0.0423291	especie	0.5	1.08212	Kew database - genus	2.47	5.34569	1.59	RB
P16	8.53	0.368783	29.53	282.97	3.06089	S	juvenile	sapling	J3322	Lauraceae	Aniba	Aniba terminalis	anib_term	1.94	2.95593	endozoochory	long-lived pioneer	0.632828	1.8706	genero_geral	0.0195583	0.0578131	especie	0.5	1.47797	Kew database - genus	2.47	7.30115	1.59	RB
P24	15.66	0.751957	17.6	320.78	2.63926	S	juvenile	sapling	J3452	Lauraceae	Aniba	Aniba terminalis	anib_term	2.72	5.8107	endozoochory	long-lived pioneer	0.632828	3.67718	genero_geral	0.0195583	0.113648	especie	0.5	2.90535	Kew database - genus	2.47	14.3524	1.59	RB
P09	15.52	0.415484	14.62	342.08	3.55136	S	juvenile	sapling	J4732	Lauraceae	Aniba	Aniba terminalis	anib_term	3.67	10.5785	endozoochory	long-lived pioneer	0.632828	6.69436	genero_geral	0.0195583	0.206897	especie	0.5	5.28924	Kew database - genus	2.47	26.1288	1.59	RB
P09	15.52	0.415484	14.62	342.08	3.55136	S	juvenile	sapling	J4802	Lauraceae	Aniba	Aniba terminalis	anib_term	1.28	1.2868	endozoochory	long-lived pioneer	0.632828	0.814323	genero_geral	0.0195583	0.0251676	especie	0.5	0.6434	Kew database - genus	2.47	3.17839	1.59	RB
P09	15.52	0.415484	14.62	342.08	3.55136	S	juvenile	sapling	J4858	Lauraceae	Aniba	Aniba terminalis	anib_term	2.22	3.87077	endozoochory	long-lived pioneer	0.632828	2.44953	genero_geral	0.0195583	0.0757057	especie	0.5	1.93538	Kew database - genus	2.47	9.56079	1.59	RB
P07	31.54	0.340829	31.35	207.23	4.90791	B	adult	tree	4539	Lauraceae	Aniba	Aniba williamsii	anib_will	14.9	174.367	endozoochory	long-lived pioneer	0.632828	110.344	genero_geral	0.0197875	3.45028	genero_geral	0.5	87.1833	Kew database - genus	2.47	430.686	1.59	RB
P14	4.75	0.368238	29.87	328.07	3.24262	B	adult	tree	3947	Anisophyllaceae	Anisophyllea	Anisophyllea manausensis	anis_mana	17.2	232.353	endozoochory	old growth	0.86	199.823	especie - GWD	0.0276	6.41294	especie	0.3	69.7058	Kew database - genus	2	464.705	1.5	RB
P14	4.75	0.368238	29.87	328.07	3.24262	S	juvenile	sapling	J4631	Anisophyllaceae	Anisophyllea	Anisophyllea manausensis	anis_mana	4.82	18.2467	endozoochory	old growth	0.86	15.6922	especie - GWD	0.0276	0.50361	especie	0.3	5.47402	Kew database - genus	2	36.4935	1.5	RB
P27	46.71	0.13085	27.35	492.06	4.28571	S	juvenile	sapling	J5226	Anisophyllaceae	Anisophyllea	Anisophyllea manausensis	anis_mana	2.34	4.30054	endozoochory	old growth	0.86	3.69846	especie - GWD	0.0276	0.118695	especie	0.3	1.29016	Kew database - genus	2	8.60107	1.5	RB
P27	46.71	0.13085	27.35	492.06	4.28571	S	juvenile	sapling	J5227	Anisophyllaceae	Anisophyllea	Anisophyllea manausensis	anis_mana	2.51	4.9481	endozoochory	old growth	0.86	4.25536	especie - GWD	0.0276	0.136568	especie	0.3	1.48443	Kew database - genus	2	9.8962	1.5	RB
P27	46.71	0.13085	27.35	492.06	4.28571	S	juvenile	sapling	J5249	Anisophyllaceae	Anisophyllea	Anisophyllea manausensis	anis_mana	1.34	1.41026	endozoochory	old growth	0.86	1.21283	especie - GWD	0.0276	0.0389233	especie	0.3	0.423079	Kew database - genus	2	2.82053	1.5	RB
P06	11.4	0.825555	23.24	238.94	6.50961	B	adult	tree	1710	Annonaceae	Annona	Annona amazonica	anno_amaz	20.4	326.852	endozoochory	short-lived pioneer	0.309385	101.123	genero_geral	0.02095	6.84755	genero_geral	0.11	35.9537	RB - genus	1.25	408.565	0.74	RB - genus
P15	7.9	1.23415	59.13	278.05	3.09071	B	adult	tree	2147	Annonaceae	Annona	Annona amazonica	anno_amaz	13.6	145.268	endozoochory	short-lived pioneer	0.309385	44.9436	genero_geral	0.02095	3.04336	genero_geral	0.11	15.9794	RB - genus	1.25	181.584	0.74	RB - genus
P23	6.84	0.609403	34.73	351.53	2.6536	B	adult	tree	2485	Annonaceae	Annona	Annona amazonica	anno_amaz	64.8	3297.93	endozoochory	short-lived pioneer	0.309385	1020.33	genero_geral	0.02095	69.0916	genero_geral	0.11	362.772	RB - genus	1.25	4122.41	0.74	RB - genus
P30	18.44	0.455016	64.22	400.92	3.07331	B	adult	tree	5124	Annonaceae	Annona	Annona amazonica	anno_amaz	19.7	304.806	endozoochory	short-lived pioneer	0.309385	94.3023	genero_geral	0.02095	6.38568	genero_geral	0.11	33.5286	RB - genus	1.25	381.007	0.74	RB - genus
P01	11.06	0.263819	54.92	361.69	11.6012	S	juvenile	sapling	J177	Annonaceae	Annona	Annona amazonica	anno_amaz	4.532	16.1313	endozoochory	short-lived pioneer	0.309385	4.9908	genero_geral	0.02095	0.337952	genero_geral	0.11	1.77445	RB - genus	1.25	20.1642	0.74	RB - genus
P06	11.4	0.825555	23.24	238.94	6.50961	S	juvenile	sapling	J2181	Annonaceae	Annona	Annona amazonica	anno_amaz	3.81	11.4009	endozoochory	short-lived pioneer	0.309385	3.52728	genero_geral	0.02095	0.23885	genero_geral	0.11	1.2541	RB - genus	1.25	14.2512	0.74	RB - genus
P11	19.49	0.724285	24.92	317.63	3.53039	S	juvenile	sapling	J2545	Annonaceae	Annona	Annona amazonica	anno_amaz	4.01	12.6293	endozoochory	short-lived pioneer	0.309385	3.90732	genero_geral	0.02095	0.264584	genero_geral	0.11	1.38922	RB - genus	1.25	15.7866	0.74	RB - genus
P26	10.76	0.381414	19.4	317.47	2.40189	S	juvenile	sapling	J6190	Annonaceae	Annona	Annona amazonica	anno_amaz	2.73	5.85351	endozoochory	short-lived pioneer	0.309385	1.81099	genero_geral	0.02095	0.122631	genero_geral	0.11	0.643886	RB - genus	1.25	7.31688	0.74	RB - genus
P26	10.76	0.381414	19.4	317.47	2.40189	S	juvenile	sapling	J6241	Annonaceae	Annona	Annona amazonica	anno_amaz	1.57	1.93593	endozoochory	short-lived pioneer	0.309385	0.598948	genero_geral	0.02095	0.0405578	genero_geral	0.11	0.212953	RB - genus	1.25	2.41992	0.74	RB - genus
P26	10.76	0.381414	19.4	317.47	2.40189	B	adult	tree	5269	Annonaceae	Annona	Annona ambotay	anno_ambo	12	113.098	endozoochory	long-lived pioneer	0.546504	61.8082	especie	0.0158	1.78694	especie	0.11	12.4407	RB - genus	1.25	141.372	0.74	RB - genus
P20	22.34	1.28849	18.2	287.37	2.64673	S	juvenile	sapling	J1214	Annonaceae	Annona	Annona ambotay	anno_ambo	4.3	14.522	endozoochory	long-lived pioneer	0.546504	7.93635	especie	0.0158	0.229448	especie	0.11	1.59743	RB - genus	1.25	18.1526	0.74	RB - genus
P03	13.34	0.301736	19.43	289.17	10.7581	S	juvenile	sapling	J2328	Annonaceae	Annona	Annona ambotay	anno_ambo	2.24	3.94082	endozoochory	long-lived pioneer	0.546504	2.15367	especie	0.0158	0.062265	especie	0.11	0.433491	RB - genus	1.25	4.92603	0.74	RB - genus
P03	13.34	0.301736	19.43	289.17	10.7581	S	juvenile	sapling	J2408	Annonaceae	Annona	Annona ambotay	anno_ambo	2.75	5.93959	endozoochory	long-lived pioneer	0.546504	3.24601	especie	0.0158	0.0938455	especie	0.11	0.653355	RB - genus	1.25	7.42448	0.74	RB - genus
P23	6.84	0.609403	34.73	351.53	2.6536	S	juvenile	sapling	J3590	Annonaceae	Annona	Annona ambotay	anno_ambo	1.58	1.96067	endozoochory	long-lived pioneer	0.546504	1.07151	especie	0.0158	0.0309786	especie	0.11	0.215674	RB - genus	1.25	2.45084	0.74	RB - genus
P14	4.75	0.368238	29.87	328.07	3.24262	S	juvenile	sapling	J4588	Annonaceae	Annona	Annona ambotay	anno_ambo	1.78	2.48846	endozoochory	long-lived pioneer	0.546504	1.35995	especie	0.0158	0.0393177	especie	0.11	0.273731	RB - genus	1.25	3.11058	0.74	RB - genus
P14	4.75	0.368238	29.87	328.07	3.24262	S	juvenile	sapling	J4633	Annonaceae	Annona	Annona ambotay	anno_ambo	3.46	9.40249	endozoochory	long-lived pioneer	0.546504	5.1385	especie	0.0158	0.148559	especie	0.11	1.03427	RB - genus	1.25	11.7531	0.74	RB - genus
P09	15.52	0.415484	14.62	342.08	3.55136	S	juvenile	sapling	J4784	Annonaceae	Annona	Annona ambotay	anno_ambo	3.94	12.1922	endozoochory	long-lived pioneer	0.546504	6.6631	especie	0.0158	0.192637	especie	0.11	1.34115	RB - genus	1.25	15.2403	0.74	RB - genus
P10	22.92	0.339712	8.48	307.33	3.45703	S	juvenile	sapling	J4906	Annonaceae	Annona	Annona ambotay	anno_ambo	1.74	2.37788	endozoochory	long-lived pioneer	0.546504	1.29952	especie	0.0158	0.0375705	especie	0.11	0.261566	RB - genus	1.25	2.97235	0.74	RB - genus
P10	22.92	0.339712	8.48	307.33	3.45703	S	juvenile	sapling	J5062	Annonaceae	Annona	Annona ambotay	anno_ambo	1.54	1.86265	endozoochory	long-lived pioneer	0.546504	1.01795	especie	0.0158	0.0294299	especie	0.11	0.204892	RB - genus	1.25	2.32832	0.74	RB - genus
P28	53.55	4.87259	41.07	489.84	4.1651	S	juvenile	sapling	J5292	Annonaceae	Annona	Annona ambotay	anno_ambo	1.93	2.92554	endozoochory	long-lived pioneer	0.546504	1.59882	especie	0.0158	0.0462235	especie	0.11	0.321809	RB - genus	1.25	3.65692	0.74	RB - genus
P28	53.55	4.87259	41.07	489.84	4.1651	S	juvenile	sapling	J5312	Annonaceae	Annona	Annona ambotay	anno_ambo	3.13	7.69449	endozoochory	long-lived pioneer	0.546504	4.20506	especie	0.0158	0.121573	especie	0.11	0.846393	RB - genus	1.25	9.61811	0.74	RB - genus
P28	53.55	4.87259	41.07	489.84	4.1651	S	juvenile	sapling	J5316	Annonaceae	Annona	Annona ambotay	anno_ambo	4.6	16.6191	endozoochory	long-lived pioneer	0.546504	9.08238	especie	0.0158	0.262581	especie	0.11	1.8281	RB - genus	1.25	20.7738	0.74	RB - genus
P28	53.55	4.87259	41.07	489.84	4.1651	S	juvenile	sapling	J5506	Annonaceae	Annona	Annona ambotay	anno_ambo	2.65	5.51547	endozoochory	long-lived pioneer	0.546504	3.01423	especie	0.0158	0.0871444	especie	0.11	0.606702	RB - genus	1.25	6.89434	0.74	RB - genus
P26	10.76	0.381414	19.4	317.47	2.40189	S	juvenile	sapling	J6165	Annonaceae	Annona	Annona ambotay	anno_ambo	1.37	1.47412	endozoochory	long-lived pioneer	0.546504	0.80561	especie	0.0158	0.0232911	especie	0.11	0.162153	RB - genus	1.25	1.84265	0.74	RB - genus
P26	10.76	0.381414	19.4	317.47	2.40189	S	juvenile	sapling	J6167	Annonaceae	Annona	Annona ambotay	anno_ambo	1.87	2.74647	endozoochory	long-lived pioneer	0.546504	1.50095	especie	0.0158	0.0433942	especie	0.11	0.302111	RB - genus	1.25	3.43308	0.74	RB - genus
P26	10.76	0.381414	19.4	317.47	2.40189	S	juvenile	sapling	J6191	Annonaceae	Annona	Annona ambotay	anno_ambo	2.78	6.06989	endozoochory	long-lived pioneer	0.546504	3.31721	especie	0.0158	0.0959042	especie	0.11	0.667687	RB - genus	1.25	7.58736	0.74	RB - genus
P26	10.76	0.381414	19.4	317.47	2.40189	S	juvenile	sapling	J6222	Annonaceae	Annona	Annona ambotay	anno_ambo	3.33	8.70922	endozoochory	long-lived pioneer	0.546504	4.75962	especie	0.0158	0.137606	especie	0.11	0.958014	RB - genus	1.25	10.8865	0.74	RB - genus
P26	10.76	0.381414	19.4	317.47	2.40189	S	juvenile	sapling	J6250	Annonaceae	Annona	Annona ambotay	anno_ambo	1.08	0.916091	endozoochory	long-lived pioneer	0.546504	0.500647	especie	0.0158	0.0144742	especie	0.11	0.10077	RB - genus	1.25	1.14511	0.74	RB - genus
P10	22.92	0.339712	8.48	307.33	3.45703	S	juvenile	sapling	J4944	Annonaceae	Annona	Annona foetida	anno_foet	1.15	1.03869	endozoochory	short-lived pioneer	0.309385	0.321355	genero_geral	0.02095	0.0217606	genero_geral	0.11	0.114256	RB - genus	1.25	1.29836	0.74	RB - genus
P06	11.4	0.825555	23.24	238.94	6.50961	S	juvenile	sapling	J2205	Annonaceae	Annona	Annona haematantha	anno_haem	1.42	1.58368	endozoochory	short-lived pioneer	0.309385	0.489967	genero_geral	0.0229	0.0362663	especie	0.11	0.174205	RB - genus	1.25	1.9796	0.74	RB - genus
P12	16.05	2.30571	14.7	351.63	3.45241	S	juvenile	sapling	J2931	Annonaceae	Annona	Annona hypoglauca	anno_hypo	3.16	7.84269	endozoochory	short-lived pioneer	0.309385	2.42641	genero_geral	0.02095	0.164304	genero_geral	0.44	3.45078	RB	1.5	11.764	0.5	RB
P01	11.06	0.263819	54.92	361.69	11.6012	B	adult	tree	266	Annonaceae	Annona	Annona sericea	anno_seri	11.4	102.071	endozoochory	short-lived pioneer	0.230345	23.5115	especie	0.0189333	1.93254	especie	0.11	11.2278	RB - genus	0.7	71.4494		RB - genus
P04	16.12	0.0666003	25.31	449.76	11.8029	B	adult	tree	344	Annonaceae	Annona	Annona sericea	anno_seri	30.2	716.316	endozoochory	short-lived pioneer	0.230345	165	especie	0.0189333	13.5623	especie	0.11	78.7948	RB - genus	0.7	501.421		RB - genus
P06	11.4	0.825555	23.24	238.94	6.50961	B	adult	tree	1706	Annonaceae	Annona	Annona sericea	anno_seri	19	283.529	endozoochory	short-lived pioneer	0.230345	65.3097	especie	0.0189333	5.36816	especie	0.11	31.1882	RB - genus	0.7	198.471		RB - genus
P11	19.49	0.724285	24.92	317.63	3.53039	B	adult	tree	1856	Annonaceae	Annona	Annona sericea	anno_seri	15.2	181.459	endozoochory	short-lived pioneer	0.230345	41.7982	especie	0.0189333	3.43562	especie	0.11	19.9605	RB - genus	0.7	127.021		RB - genus
P22	12.31	1.96778	16.8	325.37	2.73922	B	adult	tree	2662	Annonaceae	Annona	Annona sericea	anno_seri	10.8	91.6091	endozoochory	short-lived pioneer	0.230345	21.1017	especie	0.0189333	1.73446	especie	0.11	10.077	RB - genus	0.7	64.1263		RB - genus
P14	4.75	0.368238	29.87	328.07	3.24262	B	adult	tree	3749	Annonaceae	Annona	Annona sericea	anno_seri	13	132.733	endozoochory	short-lived pioneer	0.230345	30.5743	especie	0.0189333	2.51307	especie	0.11	14.6006	RB - genus	0.7	92.9128		RB - genus
P14	4.75	0.368238	29.87	328.07	3.24262	B	adult	tree	3957	Annonaceae	Annona	Annona sericea	anno_seri	11.4	102.071	endozoochory	short-lived pioneer	0.230345	23.5115	especie	0.0189333	1.93254	especie	0.11	11.2278	RB - genus	0.7	71.4494		RB - genus
P07	31.54	0.340829	31.35	207.23	4.90791	B	adult	tree	4502	Annonaceae	Annona	Annona sericea	anno_seri	19	283.529	endozoochory	short-lived pioneer	0.230345	65.3097	especie	0.0189333	5.36816	especie	0.11	31.1882	RB - genus	0.7	198.471		RB - genus
P25	6.95	0.20465	16.72	323	2.40659	B	adult	tree	5364	Annonaceae	Annona	Annona sericea	anno_seri	20.5	330.064	endozoochory	short-lived pioneer	0.230345	76.0288	especie	0.0189333	6.24922	especie	0.11	36.3071	RB - genus	0.7	231.045		RB - genus
P08	24.79	0.741805	27.45	249.55	4.86123	S	juvenile	sapling	J1506	Annonaceae	Annona	Annona sericea	anno_seri	2.13	3.56328	endozoochory	short-lived pioneer	0.230345	0.820785	especie	0.0189333	0.0674648	especie	0.11	0.391961	RB - genus	0.7	2.4943		RB - genus
P15	7.9	1.23415	59.13	278.05	3.09071	S	juvenile	sapling	J2968	Annonaceae	Annona	Annona sericea	anno_seri	1.42	1.58368	endozoochory	short-lived pioneer	0.230345	0.364793	especie	0.0189333	0.0299844	especie	0.11	0.174205	RB - genus	0.7	1.10858		RB - genus
P15	7.9	1.23415	59.13	278.05	3.09071	S	juvenile	sapling	J2984	Annonaceae	Annona	Annona sericea	anno_seri	1.37	1.47412	endozoochory	short-lived pioneer	0.230345	0.339556	especie	0.0189333	0.02791	especie	0.11	0.162153	RB - genus	0.7	1.03188		RB - genus
P14	4.75	0.368238	29.87	328.07	3.24262	S	juvenile	sapling	J4465	Annonaceae	Annona	Annona sericea	anno_seri	4.89	18.7806	endozoochory	short-lived pioneer	0.230345	4.32602	especie	0.0189333	0.355579	especie	0.11	2.06586	RB - genus	0.7	13.1464		RB - genus
P26	10.76	0.381414	19.4	317.47	2.40189	S	juvenile	sapling	J6239	Annonaceae	Annona	Annona sericea	anno_seri	4.06	12.9462	endozoochory	short-lived pioneer	0.230345	2.9821	especie	0.0189333	0.245115	especie	0.11	1.42408	RB - genus	0.7	9.06235		RB - genus
P26	10.76	0.381414	19.4	317.47	2.40189	S	juvenile	sapling	J6270	Annonaceae	Annona	Annona sericea	anno_seri	4.52	16.046	endozoochory	short-lived pioneer	0.230345	3.69613	especie	0.0189333	0.303805	especie	0.11	1.76506	RB - genus	0.7	11.2322		RB - genus
P25	6.95	0.20465	16.72	323	2.40659	S	juvenile	sapling	J6471	Annonaceae	Annona	Annona sericea	anno_seri	1.65	2.13825	endozoochory	short-lived pioneer	0.230345	0.492536	especie	0.0189333	0.0404842	especie	0.11	0.235208	RB - genus	0.7	1.49678		RB - genus
P27	46.71	0.13085	27.35	492.06	4.28571	S	juvenile	sapling	J5151	Annonaceae	Annona	Annona sp	anno_sp	2.47	4.79165	endozoochory	short-lived pioneer	0.309385	1.48246	genero_geral	0.02095	0.100385	genero_geral	0.11	0.527081	RB - genus	1.25	5.98956	0.74	RB - genus
P28	53.55	4.87259	41.07	489.84	4.1651	S	juvenile	sapling	J5557	Annonaceae	Annona	Annona sp	anno_sp	1.38	1.49572	endozoochory	short-lived pioneer	0.309385	0.462752	genero_geral	0.02095	0.0313352	genero_geral	0.11	0.164529	RB - genus	1.25	1.86964	0.74	RB - genus
P28	53.55	4.87259	41.07	489.84	4.1651	S	juvenile	sapling	J5583	Annonaceae	Annona	Annona sp	anno_sp	1.45	1.6513	endozoochory	short-lived pioneer	0.309385	0.510888	genero_geral	0.02095	0.0345948	genero_geral	0.11	0.181643	RB - genus	1.25	2.06413	0.74	RB - genus
P01	11.06	0.263819	54.92	361.69	11.6012	S	juvenile	sapling	J127	Annonaceae	Annona	Annona squamosa	anno_squa	3.28	8.44965	endozoochory	short-lived pioneer	0.309385	2.61419	genero_geral	0.0240333	0.203073	especie	0.267	2.25606	Lorenzi	1.5	12.6745	1	Lorenzi
P02	4.6	0.0801714	13.38	314.22	13.797	S	juvenile	sapling	J242	Annonaceae	Annona	Annona squamosa	anno_squa	4.932	19.1046	endozoochory	short-lived pioneer	0.309385	5.91066	genero_geral	0.0240333	0.459146	especie	0.267	5.10092	Lorenzi	1.5	28.6568	1	Lorenzi
P02	4.6	0.0801714	13.38	314.22	13.797	S	juvenile	sapling	J243	Annonaceae	Annona	Annona squamosa	anno_squa	3.308	8.59453	endozoochory	short-lived pioneer	0.309385	2.65902	genero_geral	0.0240333	0.206555	especie	0.267	2.29474	Lorenzi	1.5	12.8918	1	Lorenzi
P02	4.6	0.0801714	13.38	314.22	13.797	S	juvenile	sapling	J282	Annonaceae	Annona	Annona squamosa	anno_squa	4.847	18.4517	endozoochory	short-lived pioneer	0.309385	5.70868	genero_geral	0.0240333	0.443456	especie	0.267	4.92661	Lorenzi	1.5	27.6776	1	Lorenzi
P23	6.84	0.609403	34.73	351.53	2.6536	S	juvenile	sapling	J3632	Annonaceae	Annona	Annona squamosa	anno_squa	4.45	15.5529	endozoochory	short-lived pioneer	0.309385	4.81183	genero_geral	0.0240333	0.373788	especie	0.267	4.15262	Lorenzi	1.5	23.3293	1	Lorenzi
P04	16.12	0.0666003	25.31	449.76	11.8029	S	juvenile	sapling	J382	Annonaceae	Annona	Annona squamosa	anno_squa	1.764	2.44393	endozoochory	short-lived pioneer	0.309385	0.756114	genero_geral	0.0240333	0.0587357	especie	0.267	0.652528	Lorenzi	1.5	3.66589	1	Lorenzi
P04	16.12	0.0666003	25.31	449.76	11.8029	S	juvenile	sapling	J417	Annonaceae	Annona	Annona squamosa	anno_squa	1.06	0.882475	endozoochory	short-lived pioneer	0.309385	0.273025	genero_geral	0.0240333	0.0212088	especie	0.267	0.235621	Lorenzi	1.5	1.32371	1	Lorenzi
P04	16.12	0.0666003	25.31	449.76	11.8029	S	juvenile	sapling	J490	Annonaceae	Annona	Annona squamosa	anno_squa	1.589	1.98307	endozoochory	short-lived pioneer	0.309385	0.613533	genero_geral	0.0240333	0.0476599	especie	0.267	0.52948	Lorenzi	1.5	2.97461	1	Lorenzi
P21	15.86	0.290963	18.33	415.22	2.74693	S	juvenile	sapling	J711	Annonaceae	Annona	Annona squamosa	anno_squa	1.8	2.5447	endozoochory	short-lived pioneer	0.309385	0.787291	genero_geral	0.0240333	0.0611575	especie	0.267	0.679434	Lorenzi	1.5	3.81704	1	Lorenzi
P18	20.97	0.430509	25.42	403.08	2.77429	S	juvenile	sapling	J3972	Caryocaraceae	Anthodiscus	Anthodiscus pilosus	anth_pilo	3.74	10.9859	endozoochory	old growth	0.69	7.58024	especie - GWD	0.0143	0.157098	familia_geral	6.9	75.8024	familia_média	5.4	59.3236	3.8	familia_média
P06	11.4	0.825555	23.24	238.94	6.50961	B	adult	tree	1681	Euphorbiaceae	Aparisthmium	Aparisthmium cordatum	apar_cord	11.4	102.071	endozoochory	short-lived pioneer	0.630116	64.3163	familia_geral	0.0082	0.836979	especie	0.5	5.7	NA	0.45	45.9318	0.4	RB
P17	5.62	0.367295	20.02	363.3	2.89039	B	adult	tree	3194	Euphorbiaceae	Aparisthmium	Aparisthmium cordatum	apar_cord	11.2	98.5206	endozoochory	short-lived pioneer	0.630116	62.0794	familia_geral	0.0082	0.807869	especie	0.5	5.6	NA	0.45	44.3343	0.4	RB
P20	22.34	1.28849	18.2	287.37	2.64673	B	adult	tree	3255	Euphorbiaceae	Aparisthmium	Aparisthmium cordatum	apar_cord	25.1	494.81	endozoochory	short-lived pioneer	0.630116	311.788	familia_geral	0.0082	4.05744	especie	0.5	12.55	NA	0.45	222.664	0.4	RB
P20	22.34	1.28849	18.2	287.37	2.64673	B	adult	tree	3256	Euphorbiaceae	Aparisthmium	Aparisthmium cordatum	apar_cord	11.4	102.071	endozoochory	short-lived pioneer	0.630116	64.3163	familia_geral	0.0082	0.836979	especie	0.5	5.7	NA	0.45	45.9318	0.4	RB
P20	22.34	1.28849	18.2	287.37	2.64673	B	adult	tree	3257	Euphorbiaceae	Aparisthmium	Aparisthmium cordatum	apar_cord	13.4	141.026	endozoochory	short-lived pioneer	0.630116	88.863	familia_geral	0.0082	1.15642	especie	0.5	6.7	NA	0.45	63.4619	0.4	RB
P20	22.34	1.28849	18.2	287.37	2.64673	B	adult	tree	3258	Euphorbiaceae	Aparisthmium	Aparisthmium cordatum	apar_cord	22.6	401.151	endozoochory	short-lived pioneer	0.630116	252.772	familia_geral	0.0082	3.28944	especie	0.5	11.3	NA	0.45	180.518	0.4	RB
P13	0.44	0.618667	20.2	276.77	3.2542	B	adult	tree	3490	Euphorbiaceae	Aparisthmium	Aparisthmium cordatum	apar_cord	12.3	118.823	endozoochory	short-lived pioneer	0.630116	74.8724	familia_geral	0.0082	0.97435	especie	0.5	6.15	NA	0.45	53.4704	0.4	RB
P15	7.9	1.23415	59.13	278.05	3.09071	S	juvenile	sapling	J2971	Euphorbiaceae	Aparisthmium	Aparisthmium cordatum	apar_cord	1.93	2.92554	endozoochory	short-lived pioneer	0.517704	1.51456	familia_parcela	0.0082	0.0239894	especie	0.5	0.965	NA	0.45	1.31649	0.4	RB
P24	15.66	0.751957	17.6	320.78	2.63926	S	juvenile	sapling	J3431	Euphorbiaceae	Aparisthmium	Aparisthmium cordatum	apar_cord	1.01	0.801187	endozoochory	short-lived pioneer	0.630116	0.504841	familia_geral	0.0082	0.00656973	especie	0.5	0.505	NA	0.45	0.360534	0.4	RB
P25	6.95	0.20465	16.72	323	2.40659	B	adult	tree	5434	Malvaceae	Apeiba	Apeiba membranacea	apei_memb	26	530.93	endozoochory	short-lived pioneer	0.574426	304.98	familia_geral	0.0118	6.26498	genero_geral	0.0142	0.3692	RB	0.4	212.372	0.3	RB
P04	16.12	0.0666003	25.31	449.76	11.8029	B	adult	tree	348	Malvaceae	Apeiba	Apeiba petoumo	apei_peto	16.8	221.671	endozoochory	short-lived pioneer	0.574426	127.334	familia_geral	0.0118	2.61572	especie	0.16	2.688	RB	0.67	148.52	0.49	RB
P04	16.12	0.0666003	25.31	449.76	11.8029	B	adult	tree	474	Malvaceae	Apeiba	Apeiba petoumo	apei_peto	20.5	330.064	endozoochory	short-lived pioneer	0.574426	189.598	familia_geral	0.0118	3.89476	especie	0.16	3.28	RB	0.67	221.143	0.49	RB
P04	16.12	0.0666003	25.31	449.76	11.8029	B	adult	tree	619	Malvaceae	Apeiba	Apeiba petoumo	apei_peto	37.9	1128.16	endozoochory	short-lived pioneer	0.574426	648.043	familia_geral	0.0118	13.3122	especie	0.16	6.064	RB	0.67	755.865	0.49	RB
P19	0	1.46616	45.75	343.83	2.67752	B	adult	tree	2896	Malvaceae	Apeiba	Apeiba petoumo	apei_peto	24.3	463.771	endozoochory	short-lived pioneer	0.574426	266.402	familia_geral	0.0118	5.4725	especie	0.16	3.888	RB	0.67	310.726	0.49	RB
P07	31.54	0.340829	31.35	207.23	4.90791	B	adult	tree	4505	Malvaceae	Apeiba	Apeiba petoumo	apei_peto	15.4	186.265	endozoochory	short-lived pioneer	0.574426	106.996	familia_geral	0.0118	2.19793	especie	0.16	2.464	RB	0.67	124.798	0.49	RB
P02	4.6	0.0801714	13.38	314.22	13.797	S	juvenile	sapling	J190	Malvaceae	Apeiba	Apeiba petoumo	apei_peto	1.634	2.09698	endozoochory	short-lived pioneer	0.574426	1.20456	familia_geral	0.0118	0.0247444	especie	0.16	0.26144	RB	0.67	1.40498	0.49	RB
P15	7.9	1.23415	59.13	278.05	3.09071	B	adult	tree	2156	Olacaceae	Aptandra	Aptandra tubicina	apta_tubi	23.3	426.386	endozoochory	long-lived pioneer	0.715626	305.133	familia_geral	0.02295	9.78555	especie	NA	NA	NA	1.4	596.94	1	familia_média
P06	11.4	0.825555	23.24	238.94	6.50961	S	juvenile	sapling	J2070	Olacaceae	Aptandra	Aptandra tubicina	apta_tubi	2.76	5.98286	endozoochory	long-lived pioneer	0.715626	4.28149	familia_geral	0.02295	0.137307	especie	0.25	0.69	familia_média	1.4	8.37601	1	familia_média
P06	11.4	0.825555	23.24	238.94	6.50961	S	juvenile	sapling	J2094	Olacaceae	Aptandra	Aptandra tubicina	apta_tubi	1.38	1.49572	endozoochory	long-lived pioneer	0.715626	1.07037	familia_geral	0.02295	0.0343267	especie	NA	NA	NA	1.4	2.094	1	familia_média
P02	4.6	0.0801714	13.38	314.22	13.797	B	adult	tree	1056	Apocynaceae	Aspidosperma	Aspidosperma araracanga	aspi_arar	36	1017.88	abiotic	old growth	0.69969	712.199	familia_geral	0.0197	20.0522	genero_geral	0.2	7.2	RB - genus	0.82	834.66	0.71	RB
P12	16.05	2.30571	14.7	351.63	3.45241	S	juvenile	sapling	J2915	Apocynaceae	Aspidosperma	Aspidosperma araracanga	aspi_arar	2.38	4.44882	abiotic	old growth	0.69969	3.1128	familia_geral	0.0197	0.0876417	genero_geral	0.2	0.476	RB - genus	0.82	3.64803	0.71	RB
P29	18.26	0.318419	18.83	408.88	3.12004	S	juvenile	sapling	J5840	Apocynaceae	Aspidosperma	Aspidosperma araracanga	aspi_arar	1.5	1.76715	abiotic	old growth	0.69969	1.23646	familia_geral	0.0197	0.0348129	genero_geral	0.2	0.3	RB - genus	0.82	1.44906	0.71	RB
P25	6.95	0.20465	16.72	323	2.40659	B	adult	tree	5477	Apocynaceae	Aspidosperma	Aspidosperma desmanthum	aspi_desm	35.2	973.142	abiotic	old growth	0.69969	680.898	familia_geral	0.0197	19.1709	genero_geral	0.67	23.584	RB	2.31	2247.96	2.14	RB
P12	16.05	2.30571	14.7	351.63	3.45241	B	adult	tree	1998	Apocynaceae	Aspidosperma	Aspidosperma excelsum	aspi_exce	46.8	1720.21	abiotic	old growth	0.69969	1203.62	familia_geral	0.0197	33.8882	especie	0.2	9.36	Baraloto et al 2017 - genus	8.23	14157.4	7.08	RB
P03	13.34	0.301736	19.43	289.17	10.7581	S	juvenile	sapling	J2284	Apocynaceae	Aspidosperma	Aspidosperma excelsum	aspi_exce	1.72	2.32353	abiotic	old growth	0.69969	1.62575	familia_geral	0.0197	0.0457735	especie	0.2	0.344	Baraloto et al 2017 - genus	8.23	19.1226	7.08	RB
P11	19.49	0.724285	24.92	317.63	3.53039	S	juvenile	sapling	J2618	Apocynaceae	Aspidosperma	Aspidosperma excelsum	aspi_exce	1.6	2.01062	abiotic	old growth	0.69969	1.40681	familia_geral	0.0197	0.0396093	especie	0.2	0.32	Baraloto et al 2017 - genus	8.23	16.5474	7.08	RB
P04	16.12	0.0666003	25.31	449.76	11.8029	B	adult	tree	498	Apocynaceae	Aspidosperma	Aspidosperma nitidum	aspi_niti	21.2	352.99	abiotic	old growth	0.69969	246.984	familia_geral	0.0197	6.95391	genero_geral	0.09	1.908	RB	0.33	116.487	0.3	RB
P05	25.79	1.37267	20.72	324.92	6.47935	B	adult	tree	1560	Apocynaceae	Aspidosperma	Aspidosperma nitidum	aspi_niti	57.1	2560.73	abiotic	old growth	0.69969	1791.71	familia_geral	0.0197	50.4463	genero_geral	0.09	5.139	RB	0.33	845.04	0.3	RB
P21	15.86	0.290963	18.33	415.22	2.74693	B	adult	tree	2855	Apocynaceae	Aspidosperma	Aspidosperma nitidum	aspi_niti	26.1	535.022	abiotic	old growth	0.69969	374.35	familia_geral	0.0197	10.5399	genero_geral	0.09	2.349	RB	0.33	176.557	0.3	RB
P19	0	1.46616	45.75	343.83	2.67752	B	adult	tree	2879	Apocynaceae	Aspidosperma	Aspidosperma nitidum	aspi_niti	21.7	369.837	abiotic	old growth	0.69969	258.771	familia_geral	0.0197	7.28579	genero_geral	0.09	1.953	RB	0.33	122.046	0.3	RB
P13	0.44	0.618667	20.2	276.77	3.2542	B	adult	tree	3472	Apocynaceae	Aspidosperma	Aspidosperma nitidum	aspi_niti	59.1	2743.25	abiotic	old growth	0.69969	1919.43	familia_geral	0.0197	54.0421	genero_geral	0.09	5.319	RB	0.33	905.273	0.3	RB
P26	10.76	0.381414	19.4	317.47	2.40189	B	adult	tree	5227	Apocynaceae	Aspidosperma	Aspidosperma nitidum	aspi_niti	17.1	229.659	abiotic	old growth	0.69969	160.69	familia_geral	0.0197	4.52428	genero_geral	0.09	1.539	RB	0.33	75.7874	0.3	RB
P15	7.9	1.23415	59.13	278.05	3.09071	S	juvenile	sapling	J3046	Apocynaceae	Aspidosperma	Aspidosperma nitidum	aspi_niti	1.16	1.05683	abiotic	old growth	0.69969	0.739456	familia_geral	0.0197	0.0208196	genero_geral	0.09	0.1044	RB	0.33	0.348755	0.3	RB
P17	5.62	0.367295	20.02	363.3	2.89039	B	adult	tree	3374	Apocynaceae	Aspidosperma	Aspidosperma sp	aspi_sp	76.3	4572.36	abiotic	old growth	0.69969	3199.23	familia_geral	0.0197	90.0754	genero_geral	0.2	15.26	Baraloto et al 2017 - genus	8.23	37630.5	7.08	RB
P27	46.71	0.13085	27.35	492.06	4.28571	B	adult	tree	4610	Apocynaceae	Aspidosperma	Aspidosperma sp	aspi_sp	29.4	678.868	abiotic	old growth	0.69969	474.997	familia_geral	0.0197	13.3737	genero_geral	0.2	5.88	Baraloto et al 2017 - genus	8.23	5587.09	7.08	RB
P01	11.06	0.263819	54.92	361.69	11.6012	S	juvenile	palm	no tag	Arecaceae	Astrocaryum	Astrocaryum aculeatum	astr_acul	1	0.7854	scatter-hoarding	long-lived pioneer	0.591	0.464171	genero - GWD	0.0197813	0.0155362	parcela	12.18	12.18	RB	5.5	4.3197	5.5	RB
P03	13.34	0.301736	19.43	289.17	10.7581	S	juvenile	palm	no tag	Arecaceae	Astrocaryum	Astrocaryum aculeatum	astr_acul	1	0.7854	scatter-hoarding	long-lived pioneer	0.591	0.464171	genero - GWD	0.0200778	0.0157691	parcela	12.18	12.18	RB	5.5	4.3197	5.5	RB
P18	20.97	0.430509	25.42	403.08	2.77429	S	juvenile	palm	no tag	Arecaceae	Astrocaryum	Astrocaryum aculeatum	astr_acul	1	0.7854	scatter-hoarding	long-lived pioneer	0.591	0.464171	genero - GWD	0.0196799	0.0154566	parcela	12.18	12.18	RB	5.5	4.3197	5.5	RB
P23	6.84	0.609403	34.73	351.53	2.6536	S	juvenile	palm	no tag	Arecaceae	Astrocaryum	Astrocaryum aculeatum	astr_acul	1	0.7854	scatter-hoarding	long-lived pioneer	0.591	0.464171	genero - GWD	0.018644	0.014643	parcela	12.18	12.18	RB	5.5	4.3197	5.5	RB
P15	7.9	1.23415	59.13	278.05	3.09071	S	juvenile	palm	no tag	Arecaceae	Astrocaryum	Astrocaryum aculeatum	astr_acul	1	0.7854	scatter-hoarding	long-lived pioneer	0.591	0.464171	genero - GWD	0.0189187	0.0148588	parcela	12.18	12.18	RB	5.5	4.3197	5.5	RB
P18	20.97	0.430509	25.42	403.08	2.77429	S	juvenile	palm	no tag	Arecaceae	Astrocaryum	Astrocaryum aculeatum	astr_acul	1	0.7854	scatter-hoarding	long-lived pioneer	0.591	0.464171	genero - GWD	0.0196799	0.0154566	parcela	12.18	12.18	RB	5.5	4.3197	5.5	RB
P08	24.79	0.741805	27.45	249.55	4.86123	S	juvenile	palm	no tag	Arecaceae	Astrocaryum	Astrocaryum aculeatum	astr_acul	1	0.7854	scatter-hoarding	long-lived pioneer	0.591	0.464171	genero - GWD	0.0186467	0.0146451	parcela	12.18	12.18	RB	5.5	4.3197	5.5	RB
P18	20.97	0.430509	25.42	403.08	2.77429	S	juvenile	palm	no tag	Arecaceae	Astrocaryum	Astrocaryum aculeatum	astr_acul	1	0.7854	scatter-hoarding	long-lived pioneer	0.591	0.464171	genero - GWD	0.0196799	0.0154566	parcela	12.18	12.18	RB	5.5	4.3197	5.5	RB
P18	20.97	0.430509	25.42	403.08	2.77429	S	juvenile	palm	no tag	Arecaceae	Astrocaryum	Astrocaryum aculeatum	astr_acul	1	0.7854	scatter-hoarding	long-lived pioneer	0.591	0.464171	genero - GWD	0.0196799	0.0154566	parcela	12.18	12.18	RB	5.5	4.3197	5.5	RB
P13	0.44	0.618667	20.2	276.77	3.2542	S	juvenile	palm	no tag	Arecaceae	Astrocaryum	Astrocaryum aculeatum	astr_acul	1	0.7854	scatter-hoarding	long-lived pioneer	0.591	0.464171	genero - GWD	0.0195134	0.0153259	parcela	12.18	12.18	RB	5.5	4.3197	5.5	RB
P18	20.97	0.430509	25.42	403.08	2.77429	S	juvenile	palm	no tag	Arecaceae	Astrocaryum	Astrocaryum aculeatum	astr_acul	1	0.7854	scatter-hoarding	long-lived pioneer	0.591	0.464171	genero - GWD	0.0196799	0.0154566	parcela	12.18	12.18	RB	5.5	4.3197	5.5	RB
P08	24.79	0.741805	27.45	249.55	4.86123	S	juvenile	palm	no tag	Arecaceae	Astrocaryum	Astrocaryum aculeatum	astr_acul	1	0.7854	scatter-hoarding	long-lived pioneer	0.591	0.464171	genero - GWD	0.0186467	0.0146451	parcela	12.18	12.18	RB	5.5	4.3197	5.5	RB
P05	25.79	1.37267	20.72	324.92	6.47935	S	juvenile	palm	no tag	Arecaceae	Astrocaryum	Astrocaryum aculeatum	astr_acul	1	0.7854	scatter-hoarding	long-lived pioneer	0.591	0.464171	genero - GWD	0.0189097	0.0148517	parcela	12.18	12.18	RB	5.5	4.3197	5.5	RB
P08	24.79	0.741805	27.45	249.55	4.86123	S	juvenile	palm	no tag	Arecaceae	Astrocaryum	Astrocaryum aculeatum	astr_acul	1	0.7854	scatter-hoarding	long-lived pioneer	0.591	0.464171	genero - GWD	0.0186467	0.0146451	parcela	12.18	12.18	RB	5.5	4.3197	5.5	RB
P08	24.79	0.741805	27.45	249.55	4.86123	S	juvenile	palm	no tag	Arecaceae	Astrocaryum	Astrocaryum aculeatum	astr_acul	1	0.7854	scatter-hoarding	long-lived pioneer	0.591	0.464171	genero - GWD	0.0186467	0.0146451	parcela	12.18	12.18	RB	5.5	4.3197	5.5	RB
P08	24.79	0.741805	27.45	249.55	4.86123	S	juvenile	palm	no tag	Arecaceae	Astrocaryum	Astrocaryum aculeatum	astr_acul	1	0.7854	scatter-hoarding	long-lived pioneer	0.591	0.464171	genero - GWD	0.0186467	0.0146451	parcela	12.18	12.18	RB	5.5	4.3197	5.5	RB
P13	0.44	0.618667	20.2	276.77	3.2542	S	juvenile	palm	no tag	Arecaceae	Astrocaryum	Astrocaryum aculeatum	astr_acul	1	0.7854	scatter-hoarding	long-lived pioneer	0.591	0.464171	genero - GWD	0.0195134	0.0153259	parcela	12.18	12.18	RB	5.5	4.3197	5.5	RB
P18	20.97	0.430509	25.42	403.08	2.77429	S	juvenile	palm	no tag	Arecaceae	Astrocaryum	Astrocaryum aculeatum	astr_acul	1	0.7854	scatter-hoarding	long-lived pioneer	0.591	0.464171	genero - GWD	0.0196799	0.0154566	parcela	12.18	12.18	RB	5.5	4.3197	5.5	RB
P08	24.79	0.741805	27.45	249.55	4.86123	S	juvenile	palm	no tag	Arecaceae	Astrocaryum	Astrocaryum aculeatum	astr_acul	1	0.7854	scatter-hoarding	long-lived pioneer	0.591	0.464171	genero - GWD	0.0186467	0.0146451	parcela	12.18	12.18	RB	5.5	4.3197	5.5	RB
P03	13.34	0.301736	19.43	289.17	10.7581	S	juvenile	palm	no tag	Arecaceae	Astrocaryum	Astrocaryum aculeatum	astr_acul	1	0.7854	scatter-hoarding	long-lived pioneer	0.591	0.464171	genero - GWD	0.0200778	0.0157691	parcela	12.18	12.18	RB	5.5	4.3197	5.5	RB
P08	24.79	0.741805	27.45	249.55	4.86123	S	juvenile	palm	no tag	Arecaceae	Astrocaryum	Astrocaryum aculeatum	astr_acul	1	0.7854	scatter-hoarding	long-lived pioneer	0.591	0.464171	genero - GWD	0.0186467	0.0146451	parcela	12.18	12.18	RB	5.5	4.3197	5.5	RB
P11	19.49	0.724285	24.92	317.63	3.53039	S	juvenile	palm	no tag	Arecaceae	Astrocaryum	Astrocaryum aculeatum	astr_acul	1	0.7854	scatter-hoarding	long-lived pioneer	0.591	0.464171	genero - GWD	0.0189672	0.0148969	parcela	12.18	12.18	RB	5.5	4.3197	5.5	RB
P01	11.06	0.263819	54.92	361.69	11.6012	S	juvenile	palm	no tag	Arecaceae	Astrocaryum	Astrocaryum aculeatum	astr_acul	1	0.7854	scatter-hoarding	long-lived pioneer	0.591	0.464171	genero - GWD	0.0197813	0.0155362	parcela	12.18	12.18	RB	5.5	4.3197	5.5	RB
P02	4.6	0.0801714	13.38	314.22	13.797	S	juvenile	palm	no tag	Arecaceae	Astrocaryum	Astrocaryum aculeatum	astr_acul	1	0.7854	scatter-hoarding	long-lived pioneer	0.591	0.464171	genero - GWD	0.0207833	0.0163232	parcela	12.18	12.18	RB	5.5	4.3197	5.5	RB
P08	24.79	0.741805	27.45	249.55	4.86123	S	juvenile	palm	no tag	Arecaceae	Astrocaryum	Astrocaryum aculeatum	astr_acul	1	0.7854	scatter-hoarding	long-lived pioneer	0.591	0.464171	genero - GWD	0.0186467	0.0146451	parcela	12.18	12.18	RB	5.5	4.3197	5.5	RB
P15	7.9	1.23415	59.13	278.05	3.09071	S	juvenile	palm	no tag	Arecaceae	Astrocaryum	Astrocaryum aculeatum	astr_acul	1	0.7854	scatter-hoarding	long-lived pioneer	0.591	0.464171	genero - GWD	0.0189187	0.0148588	parcela	12.18	12.18	RB	5.5	4.3197	5.5	RB
P23	6.84	0.609403	34.73	351.53	2.6536	S	juvenile	palm	no tag	Arecaceae	Astrocaryum	Astrocaryum aculeatum	astr_acul	1	0.7854	scatter-hoarding	long-lived pioneer	0.591	0.464171	genero - GWD	0.018644	0.014643	parcela	12.18	12.18	RB	5.5	4.3197	5.5	RB
P28	53.55	4.87259	41.07	489.84	4.1651	S	juvenile	palm	no tag	Arecaceae	Astrocaryum	Astrocaryum aculeatum	astr_acul	1	0.7854	scatter-hoarding	long-lived pioneer	0.591	0.464171	genero - GWD	0.0198115	0.0155599	parcela	12.18	12.18	RB	5.5	4.3197	5.5	RB
P11	19.49	0.724285	24.92	317.63	3.53039	S	juvenile	palm	no tag	Arecaceae	Astrocaryum	Astrocaryum aculeatum	astr_acul	1	0.7854	scatter-hoarding	long-lived pioneer	0.591	0.464171	genero - GWD	0.0189672	0.0148969	parcela	12.18	12.18	RB	5.5	4.3197	5.5	RB
P26	10.76	0.381414	19.4	317.47	2.40189	S	juvenile	palm	no tag	Arecaceae	Astrocaryum	Astrocaryum aculeatum	astr_acul	1	0.7854	scatter-hoarding	long-lived pioneer	0.591	0.464171	genero - GWD	0.0187715	0.0147431	parcela	12.18	12.18	RB	5.5	4.3197	5.5	RB
P03	13.34	0.301736	19.43	289.17	10.7581	S	juvenile	palm	no tag	Arecaceae	Astrocaryum	Astrocaryum aculeatum	astr_acul	1	0.7854	scatter-hoarding	long-lived pioneer	0.591	0.464171	genero - GWD	0.0200778	0.0157691	parcela	12.18	12.18	RB	5.5	4.3197	5.5	RB
P06	11.4	0.825555	23.24	238.94	6.50961	S	juvenile	palm	no tag	Arecaceae	Astrocaryum	Astrocaryum aculeatum	astr_acul	1	0.7854	scatter-hoarding	long-lived pioneer	0.591	0.464171	genero - GWD	0.0175997	0.0138228	parcela	12.18	12.18	RB	5.5	4.3197	5.5	RB
P03	13.34	0.301736	19.43	289.17	10.7581	S	juvenile	palm	no tag	Arecaceae	Astrocaryum	Astrocaryum aculeatum	astr_acul	1	0.7854	scatter-hoarding	long-lived pioneer	0.591	0.464171	genero - GWD	0.0200778	0.0157691	parcela	12.18	12.18	RB	5.5	4.3197	5.5	RB
P24	15.66	0.751957	17.6	320.78	2.63926	S	juvenile	palm	no tag	Arecaceae	Astrocaryum	Astrocaryum aculeatum	astr_acul	1	0.7854	scatter-hoarding	long-lived pioneer	0.591	0.464171	genero - GWD	0.0197727	0.0155295	parcela	12.18	12.18	RB	5.5	4.3197	5.5	RB
P24	15.66	0.751957	17.6	320.78	2.63926	S	juvenile	palm	no tag	Arecaceae	Astrocaryum	Astrocaryum aculeatum	astr_acul	1	0.7854	scatter-hoarding	long-lived pioneer	0.591	0.464171	genero - GWD	0.0197727	0.0155295	parcela	12.18	12.18	RB	5.5	4.3197	5.5	RB
P24	15.66	0.751957	17.6	320.78	2.63926	S	juvenile	palm	no tag	Arecaceae	Astrocaryum	Astrocaryum aculeatum	astr_acul	1	0.7854	scatter-hoarding	long-lived pioneer	0.591	0.464171	genero - GWD	0.0197727	0.0155295	parcela	12.18	12.18	RB	5.5	4.3197	5.5	RB
P24	15.66	0.751957	17.6	320.78	2.63926	S	juvenile	palm	no tag	Arecaceae	Astrocaryum	Astrocaryum aculeatum	astr_acul	1	0.7854	scatter-hoarding	long-lived pioneer	0.591	0.464171	genero - GWD	0.0197727	0.0155295	parcela	12.18	12.18	RB	5.5	4.3197	5.5	RB
P29	18.26	0.318419	18.83	408.88	3.12004	S	juvenile	palm	no tag	Arecaceae	Astrocaryum	Astrocaryum aculeatum	astr_acul	1	0.7854	scatter-hoarding	long-lived pioneer	0.591	0.464171	genero - GWD	0.019032	0.0149477	parcela	12.18	12.18	RB	5.5	4.3197	5.5	RB
P24	15.66	0.751957	17.6	320.78	2.63926	S	juvenile	palm	no tag	Arecaceae	Astrocaryum	Astrocaryum aculeatum	astr_acul	1	0.7854	scatter-hoarding	long-lived pioneer	0.591	0.464171	genero - GWD	0.0197727	0.0155295	parcela	12.18	12.18	RB	5.5	4.3197	5.5	RB
P11	19.49	0.724285	24.92	317.63	3.53039	S	juvenile	palm	no tag	Arecaceae	Astrocaryum	Astrocaryum aculeatum	astr_acul	1	0.7854	scatter-hoarding	long-lived pioneer	0.591	0.464171	genero - GWD	0.0189672	0.0148969	parcela	12.18	12.18	RB	5.5	4.3197	5.5	RB
P11	19.49	0.724285	24.92	317.63	3.53039	S	juvenile	palm	no tag	Arecaceae	Astrocaryum	Astrocaryum aculeatum	astr_acul	1	0.7854	scatter-hoarding	long-lived pioneer	0.591	0.464171	genero - GWD	0.0189672	0.0148969	parcela	12.18	12.18	RB	5.5	4.3197	5.5	RB
P13	0.44	0.618667	20.2	276.77	3.2542	S	juvenile	palm	no tag	Arecaceae	Astrocaryum	Astrocaryum aculeatum	astr_acul	1	0.7854	scatter-hoarding	long-lived pioneer	0.591	0.464171	genero - GWD	0.0195134	0.0153259	parcela	12.18	12.18	RB	5.5	4.3197	5.5	RB
P24	15.66	0.751957	17.6	320.78	2.63926	S	juvenile	palm	no tag	Arecaceae	Astrocaryum	Astrocaryum aculeatum	astr_acul	1	0.7854	scatter-hoarding	long-lived pioneer	0.591	0.464171	genero - GWD	0.0197727	0.0155295	parcela	12.18	12.18	RB	5.5	4.3197	5.5	RB
P24	15.66	0.751957	17.6	320.78	2.63926	S	juvenile	palm	no tag	Arecaceae	Astrocaryum	Astrocaryum aculeatum	astr_acul	1	0.7854	scatter-hoarding	long-lived pioneer	0.591	0.464171	genero - GWD	0.0197727	0.0155295	parcela	12.18	12.18	RB	5.5	4.3197	5.5	RB
P24	15.66	0.751957	17.6	320.78	2.63926	S	juvenile	palm	no tag	Arecaceae	Astrocaryum	Astrocaryum aculeatum	astr_acul	1	0.7854	scatter-hoarding	long-lived pioneer	0.591	0.464171	genero - GWD	0.0197727	0.0155295	parcela	12.18	12.18	RB	5.5	4.3197	5.5	RB
P24	15.66	0.751957	17.6	320.78	2.63926	S	juvenile	palm	no tag	Arecaceae	Astrocaryum	Astrocaryum aculeatum	astr_acul	1	0.7854	scatter-hoarding	long-lived pioneer	0.591	0.464171	genero - GWD	0.0197727	0.0155295	parcela	12.18	12.18	RB	5.5	4.3197	5.5	RB
P24	15.66	0.751957	17.6	320.78	2.63926	S	juvenile	palm	no tag	Arecaceae	Astrocaryum	Astrocaryum aculeatum	astr_acul	1	0.7854	scatter-hoarding	long-lived pioneer	0.591	0.464171	genero - GWD	0.0197727	0.0155295	parcela	12.18	12.18	RB	5.5	4.3197	5.5	RB
P24	15.66	0.751957	17.6	320.78	2.63926	S	juvenile	palm	no tag	Arecaceae	Astrocaryum	Astrocaryum aculeatum	astr_acul	1	0.7854	scatter-hoarding	long-lived pioneer	0.591	0.464171	genero - GWD	0.0197727	0.0155295	parcela	12.18	12.18	RB	5.5	4.3197	5.5	RB
P16	8.53	0.368783	29.53	282.97	3.06089	S	juvenile	palm	no tag	Arecaceae	Astrocaryum	Astrocaryum aculeatum	astr_acul	1	0.7854	scatter-hoarding	long-lived pioneer	0.591	0.464171	genero - GWD	0.0193226	0.015176	parcela	12.18	12.18	RB	5.5	4.3197	5.5	RB
P24	15.66	0.751957	17.6	320.78	2.63926	S	juvenile	palm	no tag	Arecaceae	Astrocaryum	Astrocaryum aculeatum	astr_acul	1	0.7854	scatter-hoarding	long-lived pioneer	0.591	0.464171	genero - GWD	0.0197727	0.0155295	parcela	12.18	12.18	RB	5.5	4.3197	5.5	RB
P09	15.52	0.415484	14.62	342.08	3.55136	S	juvenile	palm	no tag	Arecaceae	Astrocaryum	Astrocaryum aculeatum	astr_acul	1	0.7854	scatter-hoarding	long-lived pioneer	0.591	0.464171	genero - GWD	0.0200064	0.015713	parcela	12.18	12.18	RB	5.5	4.3197	5.5	RB
P02	4.6	0.0801714	13.38	314.22	13.797	S	juvenile	palm	no tag	Arecaceae	Astrocaryum	Astrocaryum aculeatum	astr_acul	1	0.7854	scatter-hoarding	long-lived pioneer	0.591	0.464171	genero - GWD	0.0207833	0.0163232	parcela	12.18	12.18	RB	5.5	4.3197	5.5	RB
P02	4.6	0.0801714	13.38	314.22	13.797	S	juvenile	palm	no tag	Arecaceae	Astrocaryum	Astrocaryum aculeatum	astr_acul	1	0.7854	scatter-hoarding	long-lived pioneer	0.591	0.464171	genero - GWD	0.0207833	0.0163232	parcela	12.18	12.18	RB	5.5	4.3197	5.5	RB
P02	4.6	0.0801714	13.38	314.22	13.797	S	juvenile	palm	no tag	Arecaceae	Astrocaryum	Astrocaryum aculeatum	astr_acul	1	0.7854	scatter-hoarding	long-lived pioneer	0.591	0.464171	genero - GWD	0.0207833	0.0163232	parcela	12.18	12.18	RB	5.5	4.3197	5.5	RB
P19	0	1.46616	45.75	343.83	2.67752	S	juvenile	palm	no tag	Arecaceae	Astrocaryum	Astrocaryum aculeatum	astr_acul	1	0.7854	scatter-hoarding	long-lived pioneer	0.591	0.464171	genero - GWD	0.0198669	0.0156034	parcela	12.18	12.18	RB	5.5	4.3197	5.5	RB
P24	15.66	0.751957	17.6	320.78	2.63926	S	juvenile	palm	no tag	Arecaceae	Astrocaryum	Astrocaryum aculeatum	astr_acul	1	0.7854	scatter-hoarding	long-lived pioneer	0.591	0.464171	genero - GWD	0.0197727	0.0155295	parcela	12.18	12.18	RB	5.5	4.3197	5.5	RB
P11	19.49	0.724285	24.92	317.63	3.53039	S	juvenile	palm	no tag	Arecaceae	Astrocaryum	Astrocaryum aculeatum	astr_acul	1	0.7854	scatter-hoarding	long-lived pioneer	0.591	0.464171	genero - GWD	0.0189672	0.0148969	parcela	12.18	12.18	RB	5.5	4.3197	5.5	RB
P11	19.49	0.724285	24.92	317.63	3.53039	S	juvenile	palm	no tag	Arecaceae	Astrocaryum	Astrocaryum aculeatum	astr_acul	1	0.7854	scatter-hoarding	long-lived pioneer	0.591	0.464171	genero - GWD	0.0189672	0.0148969	parcela	12.18	12.18	RB	5.5	4.3197	5.5	RB
P17	5.62	0.367295	20.02	363.3	2.89039	S	juvenile	palm	no tag	Arecaceae	Astrocaryum	Astrocaryum aculeatum	astr_acul	1	0.7854	scatter-hoarding	long-lived pioneer	0.591	0.464171	genero - GWD	0.0192645	0.0151303	parcela	12.18	12.18	RB	5.5	4.3197	5.5	RB
P27	46.71	0.13085	27.35	492.06	4.28571	S	juvenile	palm	no tag	Arecaceae	Astrocaryum	Astrocaryum aculeatum	astr_acul	1	0.7854	scatter-hoarding	long-lived pioneer	0.591	0.464171	genero - GWD	0.0202271	0.0158864	parcela	12.18	12.18	RB	5.5	4.3197	5.5	RB
P24	15.66	0.751957	17.6	320.78	2.63926	S	juvenile	palm	no tag	Arecaceae	Astrocaryum	Astrocaryum aculeatum	astr_acul	1	0.7854	scatter-hoarding	long-lived pioneer	0.591	0.464171	genero - GWD	0.0197727	0.0155295	parcela	12.18	12.18	RB	5.5	4.3197	5.5	RB
P09	15.52	0.415484	14.62	342.08	3.55136	S	juvenile	palm	no tag	Arecaceae	Astrocaryum	Astrocaryum aculeatum	astr_acul	1	0.7854	scatter-hoarding	long-lived pioneer	0.591	0.464171	genero - GWD	0.0200064	0.015713	parcela	12.18	12.18	RB	5.5	4.3197	5.5	RB
P16	8.53	0.368783	29.53	282.97	3.06089	S	juvenile	palm	no tag	Arecaceae	Astrocaryum	Astrocaryum aculeatum	astr_acul	1	0.7854	scatter-hoarding	long-lived pioneer	0.591	0.464171	genero - GWD	0.0193226	0.015176	parcela	12.18	12.18	RB	5.5	4.3197	5.5	RB
P02	4.6	0.0801714	13.38	314.22	13.797	S	juvenile	palm	no tag	Arecaceae	Astrocaryum	Astrocaryum aculeatum	astr_acul	1	0.7854	scatter-hoarding	long-lived pioneer	0.591	0.464171	genero - GWD	0.0207833	0.0163232	parcela	12.18	12.18	RB	5.5	4.3197	5.5	RB
P12	16.05	2.30571	14.7	351.63	3.45241	S	juvenile	palm	no tag	Arecaceae	Astrocaryum	Astrocaryum aculeatum	astr_acul	1	0.7854	scatter-hoarding	long-lived pioneer	0.591	0.464171	genero - GWD	0.0197555	0.0155159	parcela	12.18	12.18	RB	5.5	4.3197	5.5	RB
P17	5.62	0.367295	20.02	363.3	2.89039	S	juvenile	palm	no tag	Arecaceae	Astrocaryum	Astrocaryum aculeatum	astr_acul	1	0.7854	scatter-hoarding	long-lived pioneer	0.591	0.464171	genero - GWD	0.0192645	0.0151303	parcela	12.18	12.18	RB	5.5	4.3197	5.5	RB
P17	5.62	0.367295	20.02	363.3	2.89039	S	juvenile	palm	no tag	Arecaceae	Astrocaryum	Astrocaryum aculeatum	astr_acul	1	0.7854	scatter-hoarding	long-lived pioneer	0.591	0.464171	genero - GWD	0.0192645	0.0151303	parcela	12.18	12.18	RB	5.5	4.3197	5.5	RB
P08	24.79	0.741805	27.45	249.55	4.86123	S	juvenile	palm	no tag	Arecaceae	Astrocaryum	Astrocaryum aculeatum	astr_acul	1	0.7854	scatter-hoarding	long-lived pioneer	0.591	0.464171	genero - GWD	0.0186467	0.0146451	parcela	12.18	12.18	RB	5.5	4.3197	5.5	RB
P09	15.52	0.415484	14.62	342.08	3.55136	S	juvenile	palm	no tag	Arecaceae	Astrocaryum	Astrocaryum aculeatum	astr_acul	1	0.7854	scatter-hoarding	long-lived pioneer	0.591	0.464171	genero - GWD	0.0200064	0.015713	parcela	12.18	12.18	RB	5.5	4.3197	5.5	RB
P30	18.44	0.455016	64.22	400.92	3.07331	S	juvenile	palm	no tag	Arecaceae	Astrocaryum	Astrocaryum aculeatum	astr_acul	1	0.7854	scatter-hoarding	long-lived pioneer	0.591	0.464171	genero - GWD	0.0190434	0.0149567	parcela	12.18	12.18	RB	5.5	4.3197	5.5	RB
P09	15.52	0.415484	14.62	342.08	3.55136	S	juvenile	palm	no tag	Arecaceae	Astrocaryum	Astrocaryum aculeatum	astr_acul	1	0.7854	scatter-hoarding	long-lived pioneer	0.591	0.464171	genero - GWD	0.0200064	0.015713	parcela	12.18	12.18	RB	5.5	4.3197	5.5	RB
P02	4.6	0.0801714	13.38	314.22	13.797	S	juvenile	palm	no tag	Arecaceae	Astrocaryum	Astrocaryum aculeatum	astr_acul	1	0.7854	scatter-hoarding	long-lived pioneer	0.591	0.464171	genero - GWD	0.0207833	0.0163232	parcela	12.18	12.18	RB	5.5	4.3197	5.5	RB
P19	0	1.46616	45.75	343.83	2.67752	S	juvenile	palm	no tag	Arecaceae	Astrocaryum	Astrocaryum aculeatum	astr_acul	1	0.7854	scatter-hoarding	long-lived pioneer	0.591	0.464171	genero - GWD	0.0198669	0.0156034	parcela	12.18	12.18	RB	5.5	4.3197	5.5	RB
P28	53.55	4.87259	41.07	489.84	4.1651	S	juvenile	palm	no tag	Arecaceae	Astrocaryum	Astrocaryum aculeatum	astr_acul	1	0.7854	scatter-hoarding	long-lived pioneer	0.591	0.464171	genero - GWD	0.0198115	0.0155599	parcela	12.18	12.18	RB	5.5	4.3197	5.5	RB
P07	31.54	0.340829	31.35	207.23	4.90791	S	juvenile	palm	no tag	Arecaceae	Astrocaryum	Astrocaryum aculeatum	astr_acul	1	0.7854	scatter-hoarding	long-lived pioneer	0.591	0.464171	genero - GWD	0.0188701	0.0148206	parcela	12.18	12.18	RB	5.5	4.3197	5.5	RB
P12	16.05	2.30571	14.7	351.63	3.45241	S	juvenile	palm	no tag	Arecaceae	Astrocaryum	Astrocaryum aculeatum	astr_acul	1	0.7854	scatter-hoarding	long-lived pioneer	0.591	0.464171	genero - GWD	0.0197555	0.0155159	parcela	12.18	12.18	RB	5.5	4.3197	5.5	RB
P30	18.44	0.455016	64.22	400.92	3.07331	S	juvenile	palm	no tag	Arecaceae	Astrocaryum	Astrocaryum aculeatum	astr_acul	1	0.7854	scatter-hoarding	long-lived pioneer	0.591	0.464171	genero - GWD	0.0190434	0.0149567	parcela	12.18	12.18	RB	5.5	4.3197	5.5	RB
P17	5.62	0.367295	20.02	363.3	2.89039	S	juvenile	palm	no tag	Arecaceae	Astrocaryum	Astrocaryum aculeatum	astr_acul	1	0.7854	scatter-hoarding	long-lived pioneer	0.591	0.464171	genero - GWD	0.0192645	0.0151303	parcela	12.18	12.18	RB	5.5	4.3197	5.5	RB
P05	25.79	1.37267	20.72	324.92	6.47935	S	juvenile	palm	no tag	Arecaceae	Astrocaryum	Astrocaryum aculeatum	astr_acul	1	0.7854	scatter-hoarding	long-lived pioneer	0.591	0.464171	genero - GWD	0.0189097	0.0148517	parcela	12.18	12.18	RB	5.5	4.3197	5.5	RB
P11	19.49	0.724285	24.92	317.63	3.53039	S	juvenile	palm	no tag	Arecaceae	Astrocaryum	Astrocaryum aculeatum	astr_acul	1	0.7854	scatter-hoarding	long-lived pioneer	0.591	0.464171	genero - GWD	0.0189672	0.0148969	parcela	12.18	12.18	RB	5.5	4.3197	5.5	RB
P05	25.79	1.37267	20.72	324.92	6.47935	S	juvenile	palm	no tag	Arecaceae	Astrocaryum	Astrocaryum aculeatum	astr_acul	1	0.7854	scatter-hoarding	long-lived pioneer	0.591	0.464171	genero - GWD	0.0189097	0.0148517	parcela	12.18	12.18	RB	5.5	4.3197	5.5	RB
P02	4.6	0.0801714	13.38	314.22	13.797	S	juvenile	palm	no tag	Arecaceae	Astrocaryum	Astrocaryum aculeatum	astr_acul	1	0.7854	scatter-hoarding	long-lived pioneer	0.591	0.464171	genero - GWD	0.0207833	0.0163232	parcela	12.18	12.18	RB	5.5	4.3197	5.5	RB
P05	25.79	1.37267	20.72	324.92	6.47935	S	juvenile	palm	no tag	Arecaceae	Astrocaryum	Astrocaryum aculeatum	astr_acul	1	0.7854	scatter-hoarding	long-lived pioneer	0.591	0.464171	genero - GWD	0.0189097	0.0148517	parcela	12.18	12.18	RB	5.5	4.3197	5.5	RB
P30	18.44	0.455016	64.22	400.92	3.07331	S	juvenile	palm	no tag	Arecaceae	Astrocaryum	Astrocaryum aculeatum	astr_acul	1	0.7854	scatter-hoarding	long-lived pioneer	0.591	0.464171	genero - GWD	0.0190434	0.0149567	parcela	12.18	12.18	RB	5.5	4.3197	5.5	RB
P28	53.55	4.87259	41.07	489.84	4.1651	S	juvenile	palm	no tag	Arecaceae	Astrocaryum	Astrocaryum aculeatum	astr_acul	1	0.7854	scatter-hoarding	long-lived pioneer	0.591	0.464171	genero - GWD	0.0198115	0.0155599	parcela	12.18	12.18	RB	5.5	4.3197	5.5	RB
P07	31.54	0.340829	31.35	207.23	4.90791	S	juvenile	palm	no tag	Arecaceae	Astrocaryum	Astrocaryum aculeatum	astr_acul	1	0.7854	scatter-hoarding	long-lived pioneer	0.591	0.464171	genero - GWD	0.0188701	0.0148206	parcela	12.18	12.18	RB	5.5	4.3197	5.5	RB
P15	7.9	1.23415	59.13	278.05	3.09071	S	juvenile	palm	no tag	Arecaceae	Astrocaryum	Astrocaryum aculeatum	astr_acul	1	0.7854	scatter-hoarding	long-lived pioneer	0.591	0.464171	genero - GWD	0.0189187	0.0148588	parcela	12.18	12.18	RB	5.5	4.3197	5.5	RB
P03	13.34	0.301736	19.43	289.17	10.7581	S	juvenile	palm	no tag	Arecaceae	Astrocaryum	Astrocaryum aculeatum	astr_acul	1	0.7854	scatter-hoarding	long-lived pioneer	0.591	0.464171	genero - GWD	0.0200778	0.0157691	parcela	12.18	12.18	RB	5.5	4.3197	5.5	RB
P12	16.05	2.30571	14.7	351.63	3.45241	S	juvenile	palm	no tag	Arecaceae	Astrocaryum	Astrocaryum aculeatum	astr_acul	1	0.7854	scatter-hoarding	long-lived pioneer	0.591	0.464171	genero - GWD	0.0197555	0.0155159	parcela	12.18	12.18	RB	5.5	4.3197	5.5	RB
P17	5.62	0.367295	20.02	363.3	2.89039	S	juvenile	palm	no tag	Arecaceae	Astrocaryum	Astrocaryum aculeatum	astr_acul	1	0.7854	scatter-hoarding	long-lived pioneer	0.591	0.464171	genero - GWD	0.0192645	0.0151303	parcela	12.18	12.18	RB	5.5	4.3197	5.5	RB
P07	31.54	0.340829	31.35	207.23	4.90791	S	juvenile	palm	no tag	Arecaceae	Astrocaryum	Astrocaryum aculeatum	astr_acul	1	0.7854	scatter-hoarding	long-lived pioneer	0.591	0.464171	genero - GWD	0.0188701	0.0148206	parcela	12.18	12.18	RB	5.5	4.3197	5.5	RB
P19	0	1.46616	45.75	343.83	2.67752	S	juvenile	palm	no tag	Arecaceae	Astrocaryum	Astrocaryum aculeatum	astr_acul	1	0.7854	scatter-hoarding	long-lived pioneer	0.591	0.464171	genero - GWD	0.0198669	0.0156034	parcela	12.18	12.18	RB	5.5	4.3197	5.5	RB
P28	53.55	4.87259	41.07	489.84	4.1651	S	juvenile	palm	no tag	Arecaceae	Astrocaryum	Astrocaryum aculeatum	astr_acul	1	0.7854	scatter-hoarding	long-lived pioneer	0.591	0.464171	genero - GWD	0.0198115	0.0155599	parcela	12.18	12.18	RB	5.5	4.3197	5.5	RB
P08	24.79	0.741805	27.45	249.55	4.86123	S	juvenile	palm	no tag	Arecaceae	Astrocaryum	Astrocaryum aculeatum	astr_acul	1	0.7854	scatter-hoarding	long-lived pioneer	0.591	0.464171	genero - GWD	0.0186467	0.0146451	parcela	12.18	12.18	RB	5.5	4.3197	5.5	RB
P11	19.49	0.724285	24.92	317.63	3.53039	S	juvenile	palm	no tag	Arecaceae	Astrocaryum	Astrocaryum aculeatum	astr_acul	1	0.7854	scatter-hoarding	long-lived pioneer	0.591	0.464171	genero - GWD	0.0189672	0.0148969	parcela	12.18	12.18	RB	5.5	4.3197	5.5	RB
P13	0.44	0.618667	20.2	276.77	3.2542	S	juvenile	palm	no tag	Arecaceae	Astrocaryum	Astrocaryum aculeatum	astr_acul	1	0.7854	scatter-hoarding	long-lived pioneer	0.591	0.464171	genero - GWD	0.0195134	0.0153259	parcela	12.18	12.18	RB	5.5	4.3197	5.5	RB
P18	20.97	0.430509	25.42	403.08	2.77429	S	juvenile	palm	no tag	Arecaceae	Astrocaryum	Astrocaryum aculeatum	astr_acul	1	0.7854	scatter-hoarding	long-lived pioneer	0.591	0.464171	genero - GWD	0.0196799	0.0154566	parcela	12.18	12.18	RB	5.5	4.3197	5.5	RB
P05	25.79	1.37267	20.72	324.92	6.47935	S	juvenile	palm	no tag	Arecaceae	Astrocaryum	Astrocaryum aculeatum	astr_acul	1	0.7854	scatter-hoarding	long-lived pioneer	0.591	0.464171	genero - GWD	0.0189097	0.0148517	parcela	12.18	12.18	RB	5.5	4.3197	5.5	RB
P27	46.71	0.13085	27.35	492.06	4.28571	S	juvenile	palm	no tag	Arecaceae	Astrocaryum	Astrocaryum aculeatum	astr_acul	1	0.7854	scatter-hoarding	long-lived pioneer	0.591	0.464171	genero - GWD	0.0202271	0.0158864	parcela	12.18	12.18	RB	5.5	4.3197	5.5	RB
P08	24.79	0.741805	27.45	249.55	4.86123	S	juvenile	palm	no tag	Arecaceae	Astrocaryum	Astrocaryum aculeatum	astr_acul	1	0.7854	scatter-hoarding	long-lived pioneer	0.591	0.464171	genero - GWD	0.0186467	0.0146451	parcela	12.18	12.18	RB	5.5	4.3197	5.5	RB
P08	24.79	0.741805	27.45	249.55	4.86123	S	juvenile	palm	no tag	Arecaceae	Astrocaryum	Astrocaryum aculeatum	astr_acul	1	0.7854	scatter-hoarding	long-lived pioneer	0.591	0.464171	genero - GWD	0.0186467	0.0146451	parcela	12.18	12.18	RB	5.5	4.3197	5.5	RB
P20	22.34	1.28849	18.2	287.37	2.64673	S	juvenile	palm	no tag	Arecaceae	Astrocaryum	Astrocaryum aculeatum	astr_acul	1	0.7854	scatter-hoarding	long-lived pioneer	0.591	0.464171	genero - GWD	0.0193638	0.0152084	parcela	12.18	12.18	RB	5.5	4.3197	5.5	RB
P28	53.55	4.87259	41.07	489.84	4.1651	S	juvenile	palm	no tag	Arecaceae	Astrocaryum	Astrocaryum aculeatum	astr_acul	1	0.7854	scatter-hoarding	long-lived pioneer	0.591	0.464171	genero - GWD	0.0198115	0.0155599	parcela	12.18	12.18	RB	5.5	4.3197	5.5	RB
P20	22.34	1.28849	18.2	287.37	2.64673	S	juvenile	palm	no tag	Arecaceae	Astrocaryum	Astrocaryum aculeatum	astr_acul	1	0.7854	scatter-hoarding	long-lived pioneer	0.591	0.464171	genero - GWD	0.0193638	0.0152084	parcela	12.18	12.18	RB	5.5	4.3197	5.5	RB
P30	18.44	0.455016	64.22	400.92	3.07331	S	juvenile	palm	no tag	Arecaceae	Astrocaryum	Astrocaryum aculeatum	astr_acul	1	0.7854	scatter-hoarding	long-lived pioneer	0.591	0.464171	genero - GWD	0.0190434	0.0149567	parcela	12.18	12.18	RB	5.5	4.3197	5.5	RB
P26	10.76	0.381414	19.4	317.47	2.40189	S	juvenile	palm	no tag	Arecaceae	Astrocaryum	Astrocaryum aculeatum	astr_acul	1	0.7854	scatter-hoarding	long-lived pioneer	0.591	0.464171	genero - GWD	0.0187715	0.0147431	parcela	12.18	12.18	RB	5.5	4.3197	5.5	RB
P03	13.34	0.301736	19.43	289.17	10.7581	S	juvenile	palm	no tag	Arecaceae	Astrocaryum	Astrocaryum aculeatum	astr_acul	1	0.7854	scatter-hoarding	long-lived pioneer	0.591	0.464171	genero - GWD	0.0200778	0.0157691	parcela	12.18	12.18	RB	5.5	4.3197	5.5	RB
P27	46.71	0.13085	27.35	492.06	4.28571	S	juvenile	palm	no tag	Arecaceae	Astrocaryum	Astrocaryum aculeatum	astr_acul	1	0.7854	scatter-hoarding	long-lived pioneer	0.591	0.464171	genero - GWD	0.0202271	0.0158864	parcela	12.18	12.18	RB	5.5	4.3197	5.5	RB
P23	6.84	0.609403	34.73	351.53	2.6536	S	juvenile	palm	no tag	Arecaceae	Astrocaryum	Astrocaryum aculeatum	astr_acul	1	0.7854	scatter-hoarding	long-lived pioneer	0.591	0.464171	genero - GWD	0.018644	0.014643	parcela	12.18	12.18	RB	5.5	4.3197	5.5	RB
P18	20.97	0.430509	25.42	403.08	2.77429	S	juvenile	palm	no tag	Arecaceae	Astrocaryum	Astrocaryum aculeatum	astr_acul	1	0.7854	scatter-hoarding	long-lived pioneer	0.591	0.464171	genero - GWD	0.0196799	0.0154566	parcela	12.18	12.18	RB	5.5	4.3197	5.5	RB
P23	6.84	0.609403	34.73	351.53	2.6536	S	juvenile	palm	no tag	Arecaceae	Astrocaryum	Astrocaryum aculeatum	astr_acul	1	0.7854	scatter-hoarding	long-lived pioneer	0.591	0.464171	genero - GWD	0.018644	0.014643	parcela	12.18	12.18	RB	5.5	4.3197	5.5	RB
P11	19.49	0.724285	24.92	317.63	3.53039	S	juvenile	palm	no tag	Arecaceae	Astrocaryum	Astrocaryum aculeatum	astr_acul	1	0.7854	scatter-hoarding	long-lived pioneer	0.591	0.464171	genero - GWD	0.0189672	0.0148969	parcela	12.18	12.18	RB	5.5	4.3197	5.5	RB
P06	11.4	0.825555	23.24	238.94	6.50961	S	juvenile	palm	no tag	Arecaceae	Astrocaryum	Astrocaryum aculeatum	astr_acul	1	0.7854	scatter-hoarding	long-lived pioneer	0.591	0.464171	genero - GWD	0.0175997	0.0138228	parcela	12.18	12.18	RB	5.5	4.3197	5.5	RB
P11	19.49	0.724285	24.92	317.63	3.53039	S	juvenile	palm	no tag	Arecaceae	Astrocaryum	Astrocaryum aculeatum	astr_acul	1	0.7854	scatter-hoarding	long-lived pioneer	0.591	0.464171	genero - GWD	0.0189672	0.0148969	parcela	12.18	12.18	RB	5.5	4.3197	5.5	RB
P06	11.4	0.825555	23.24	238.94	6.50961	S	juvenile	palm	no tag	Arecaceae	Astrocaryum	Astrocaryum aculeatum	astr_acul	1	0.7854	scatter-hoarding	long-lived pioneer	0.591	0.464171	genero - GWD	0.0175997	0.0138228	parcela	12.18	12.18	RB	5.5	4.3197	5.5	RB
P11	19.49	0.724285	24.92	317.63	3.53039	S	juvenile	palm	no tag	Arecaceae	Astrocaryum	Astrocaryum aculeatum	astr_acul	1	0.7854	scatter-hoarding	long-lived pioneer	0.591	0.464171	genero - GWD	0.0189672	0.0148969	parcela	12.18	12.18	RB	5.5	4.3197	5.5	RB
P11	19.49	0.724285	24.92	317.63	3.53039	S	juvenile	palm	no tag	Arecaceae	Astrocaryum	Astrocaryum aculeatum	astr_acul	1	0.7854	scatter-hoarding	long-lived pioneer	0.591	0.464171	genero - GWD	0.0189672	0.0148969	parcela	12.18	12.18	RB	5.5	4.3197	5.5	RB
P03	13.34	0.301736	19.43	289.17	10.7581	S	juvenile	palm	no tag	Arecaceae	Astrocaryum	Astrocaryum aculeatum	astr_acul	1	0.7854	scatter-hoarding	long-lived pioneer	0.591	0.464171	genero - GWD	0.0200778	0.0157691	parcela	12.18	12.18	RB	5.5	4.3197	5.5	RB
P13	0.44	0.618667	20.2	276.77	3.2542	S	juvenile	palm	no tag	Arecaceae	Astrocaryum	Astrocaryum aculeatum	astr_acul	1	0.7854	scatter-hoarding	long-lived pioneer	0.591	0.464171	genero - GWD	0.0195134	0.0153259	parcela	12.18	12.18	RB	5.5	4.3197	5.5	RB
P06	11.4	0.825555	23.24	238.94	6.50961	S	juvenile	palm	no tag	Arecaceae	Astrocaryum	Astrocaryum aculeatum	astr_acul	1	0.7854	scatter-hoarding	long-lived pioneer	0.591	0.464171	genero - GWD	0.0175997	0.0138228	parcela	12.18	12.18	RB	5.5	4.3197	5.5	RB
P11	19.49	0.724285	24.92	317.63	3.53039	S	juvenile	palm	no tag	Arecaceae	Astrocaryum	Astrocaryum aculeatum	astr_acul	1	0.7854	scatter-hoarding	long-lived pioneer	0.591	0.464171	genero - GWD	0.0189672	0.0148969	parcela	12.18	12.18	RB	5.5	4.3197	5.5	RB
P29	18.26	0.318419	18.83	408.88	3.12004	S	juvenile	palm	no tag	Arecaceae	Astrocaryum	Astrocaryum aculeatum	astr_acul	1	0.7854	scatter-hoarding	long-lived pioneer	0.591	0.464171	genero - GWD	0.019032	0.0149477	parcela	12.18	12.18	RB	5.5	4.3197	5.5	RB
P12	16.05	2.30571	14.7	351.63	3.45241	S	juvenile	palm	no tag	Arecaceae	Astrocaryum	Astrocaryum aculeatum	astr_acul	1	0.7854	scatter-hoarding	long-lived pioneer	0.591	0.464171	genero - GWD	0.0197555	0.0155159	parcela	12.18	12.18	RB	5.5	4.3197	5.5	RB
P30	18.44	0.455016	64.22	400.92	3.07331	S	juvenile	palm	no tag	Arecaceae	Astrocaryum	Astrocaryum aculeatum	astr_acul	1	0.7854	scatter-hoarding	long-lived pioneer	0.591	0.464171	genero - GWD	0.0190434	0.0149567	parcela	12.18	12.18	RB	5.5	4.3197	5.5	RB
P11	19.49	0.724285	24.92	317.63	3.53039	S	juvenile	palm	no tag	Arecaceae	Astrocaryum	Astrocaryum aculeatum	astr_acul	1	0.7854	scatter-hoarding	long-lived pioneer	0.591	0.464171	genero - GWD	0.0189672	0.0148969	parcela	12.18	12.18	RB	5.5	4.3197	5.5	RB
P18	20.97	0.430509	25.42	403.08	2.77429	S	juvenile	palm	no tag	Arecaceae	Astrocaryum	Astrocaryum aculeatum	astr_acul	1	0.7854	scatter-hoarding	long-lived pioneer	0.591	0.464171	genero - GWD	0.0196799	0.0154566	parcela	12.18	12.18	RB	5.5	4.3197	5.5	RB
P11	19.49	0.724285	24.92	317.63	3.53039	S	juvenile	palm	no tag	Arecaceae	Astrocaryum	Astrocaryum aculeatum	astr_acul	1	0.7854	scatter-hoarding	long-lived pioneer	0.591	0.464171	genero - GWD	0.0189672	0.0148969	parcela	12.18	12.18	RB	5.5	4.3197	5.5	RB
P06	11.4	0.825555	23.24	238.94	6.50961	S	juvenile	palm	no tag	Arecaceae	Astrocaryum	Astrocaryum aculeatum	astr_acul	1	0.7854	scatter-hoarding	long-lived pioneer	0.591	0.464171	genero - GWD	0.0175997	0.0138228	parcela	12.18	12.18	RB	5.5	4.3197	5.5	RB
P27	46.71	0.13085	27.35	492.06	4.28571	S	juvenile	palm	no tag	Arecaceae	Astrocaryum	Astrocaryum aculeatum	astr_acul	1	0.7854	scatter-hoarding	long-lived pioneer	0.591	0.464171	genero - GWD	0.0202271	0.0158864	parcela	12.18	12.18	RB	5.5	4.3197	5.5	RB
P07	31.54	0.340829	31.35	207.23	4.90791	S	juvenile	palm	no tag	Arecaceae	Astrocaryum	Astrocaryum aculeatum	astr_acul	1	0.7854	scatter-hoarding	long-lived pioneer	0.591	0.464171	genero - GWD	0.0188701	0.0148206	parcela	12.18	12.18	RB	5.5	4.3197	5.5	RB
P24	15.66	0.751957	17.6	320.78	2.63926	S	juvenile	palm	no tag	Arecaceae	Astrocaryum	Astrocaryum aculeatum	astr_acul	1	0.7854	scatter-hoarding	long-lived pioneer	0.591	0.464171	genero - GWD	0.0197727	0.0155295	parcela	12.18	12.18	RB	5.5	4.3197	5.5	RB
P04	16.12	0.0666003	25.31	449.76	11.8029	S	juvenile	palm	no tag	Arecaceae	Astrocaryum	Astrocaryum aculeatum	astr_acul	1	0.7854	scatter-hoarding	long-lived pioneer	0.591	0.464171	genero - GWD	0.0200034	0.0157107	parcela	12.18	12.18	RB	5.5	4.3197	5.5	RB
P13	0.44	0.618667	20.2	276.77	3.2542	S	juvenile	palm	no tag	Arecaceae	Astrocaryum	Astrocaryum aculeatum	astr_acul	1	0.7854	scatter-hoarding	long-lived pioneer	0.591	0.464171	genero - GWD	0.0195134	0.0153259	parcela	12.18	12.18	RB	5.5	4.3197	5.5	RB
P23	6.84	0.609403	34.73	351.53	2.6536	S	juvenile	palm	no tag	Arecaceae	Astrocaryum	Astrocaryum aculeatum	astr_acul	1	0.7854	scatter-hoarding	long-lived pioneer	0.591	0.464171	genero - GWD	0.018644	0.014643	parcela	12.18	12.18	RB	5.5	4.3197	5.5	RB
P27	46.71	0.13085	27.35	492.06	4.28571	S	juvenile	palm	no tag	Arecaceae	Astrocaryum	Astrocaryum aculeatum	astr_acul	1	0.7854	scatter-hoarding	long-lived pioneer	0.591	0.464171	genero - GWD	0.0202271	0.0158864	parcela	12.18	12.18	RB	5.5	4.3197	5.5	RB
P04	16.12	0.0666003	25.31	449.76	11.8029	S	juvenile	palm	no tag	Arecaceae	Astrocaryum	Astrocaryum aculeatum	astr_acul	1	0.7854	scatter-hoarding	long-lived pioneer	0.591	0.464171	genero - GWD	0.0200034	0.0157107	parcela	12.18	12.18	RB	5.5	4.3197	5.5	RB
P19	0	1.46616	45.75	343.83	2.67752	S	juvenile	palm	no tag	Arecaceae	Astrocaryum	Astrocaryum aculeatum	astr_acul	1	0.7854	scatter-hoarding	long-lived pioneer	0.591	0.464171	genero - GWD	0.0198669	0.0156034	parcela	12.18	12.18	RB	5.5	4.3197	5.5	RB
P06	11.4	0.825555	23.24	238.94	6.50961	S	juvenile	palm	no tag	Arecaceae	Astrocaryum	Astrocaryum aculeatum	astr_acul	1	0.7854	scatter-hoarding	long-lived pioneer	0.591	0.464171	genero - GWD	0.0175997	0.0138228	parcela	12.18	12.18	RB	5.5	4.3197	5.5	RB
P04	16.12	0.0666003	25.31	449.76	11.8029	S	juvenile	palm	no tag	Arecaceae	Astrocaryum	Astrocaryum aculeatum	astr_acul	1	0.7854	scatter-hoarding	long-lived pioneer	0.591	0.464171	genero - GWD	0.0200034	0.0157107	parcela	12.18	12.18	RB	5.5	4.3197	5.5	RB
P29	18.26	0.318419	18.83	408.88	3.12004	S	juvenile	palm	no tag	Arecaceae	Astrocaryum	Astrocaryum aculeatum	astr_acul	1	0.7854	scatter-hoarding	long-lived pioneer	0.591	0.464171	genero - GWD	0.019032	0.0149477	parcela	12.18	12.18	RB	5.5	4.3197	5.5	RB
P29	18.26	0.318419	18.83	408.88	3.12004	S	juvenile	palm	no tag	Arecaceae	Astrocaryum	Astrocaryum aculeatum	astr_acul	1	0.7854	scatter-hoarding	long-lived pioneer	0.591	0.464171	genero - GWD	0.019032	0.0149477	parcela	12.18	12.18	RB	5.5	4.3197	5.5	RB
P11	19.49	0.724285	24.92	317.63	3.53039	S	juvenile	palm	no tag	Arecaceae	Astrocaryum	Astrocaryum aculeatum	astr_acul	1	0.7854	scatter-hoarding	long-lived pioneer	0.591	0.464171	genero - GWD	0.0189672	0.0148969	parcela	12.18	12.18	RB	5.5	4.3197	5.5	RB
P05	25.79	1.37267	20.72	324.92	6.47935	S	juvenile	palm	no tag	Arecaceae	Astrocaryum	Astrocaryum aculeatum	astr_acul	1	0.7854	scatter-hoarding	long-lived pioneer	0.591	0.464171	genero - GWD	0.0189097	0.0148517	parcela	12.18	12.18	RB	5.5	4.3197	5.5	RB
P11	19.49	0.724285	24.92	317.63	3.53039	S	juvenile	palm	no tag	Arecaceae	Astrocaryum	Astrocaryum aculeatum	astr_acul	1	0.7854	scatter-hoarding	long-lived pioneer	0.591	0.464171	genero - GWD	0.0189672	0.0148969	parcela	12.18	12.18	RB	5.5	4.3197	5.5	RB
P19	0	1.46616	45.75	343.83	2.67752	S	juvenile	palm	no tag	Arecaceae	Astrocaryum	Astrocaryum aculeatum	astr_acul	1	0.7854	scatter-hoarding	long-lived pioneer	0.591	0.464171	genero - GWD	0.0198669	0.0156034	parcela	12.18	12.18	RB	5.5	4.3197	5.5	RB
P05	25.79	1.37267	20.72	324.92	6.47935	S	juvenile	palm	no tag	Arecaceae	Astrocaryum	Astrocaryum aculeatum	astr_acul	1	0.7854	scatter-hoarding	long-lived pioneer	0.591	0.464171	genero - GWD	0.0189097	0.0148517	parcela	12.18	12.18	RB	5.5	4.3197	5.5	RB
P19	0	1.46616	45.75	343.83	2.67752	S	juvenile	palm	no tag	Arecaceae	Astrocaryum	Astrocaryum aculeatum	astr_acul	1	0.7854	scatter-hoarding	long-lived pioneer	0.591	0.464171	genero - GWD	0.0198669	0.0156034	parcela	12.18	12.18	RB	5.5	4.3197	5.5	RB
P29	18.26	0.318419	18.83	408.88	3.12004	S	juvenile	palm	no tag	Arecaceae	Astrocaryum	Astrocaryum aculeatum	astr_acul	1	0.7854	scatter-hoarding	long-lived pioneer	0.591	0.464171	genero - GWD	0.019032	0.0149477	parcela	12.18	12.18	RB	5.5	4.3197	5.5	RB
P07	31.54	0.340829	31.35	207.23	4.90791	S	juvenile	palm	no tag	Arecaceae	Astrocaryum	Astrocaryum aculeatum	astr_acul	1	0.7854	scatter-hoarding	long-lived pioneer	0.591	0.464171	genero - GWD	0.0188701	0.0148206	parcela	12.18	12.18	RB	5.5	4.3197	5.5	RB
P14	4.75	0.368238	29.87	328.07	3.24262	S	juvenile	palm	no tag	Arecaceae	Astrocaryum	Astrocaryum aculeatum	astr_acul	1	0.7854	scatter-hoarding	long-lived pioneer	0.591	0.464171	genero - GWD	0.0187869	0.0147552	parcela	12.18	12.18	RB	5.5	4.3197	5.5	RB
P29	18.26	0.318419	18.83	408.88	3.12004	S	juvenile	palm	no tag	Arecaceae	Astrocaryum	Astrocaryum aculeatum	astr_acul	1	0.7854	scatter-hoarding	long-lived pioneer	0.591	0.464171	genero - GWD	0.019032	0.0149477	parcela	12.18	12.18	RB	5.5	4.3197	5.5	RB
P15	7.9	1.23415	59.13	278.05	3.09071	S	juvenile	palm	no tag	Arecaceae	Astrocaryum	Astrocaryum aculeatum	astr_acul	1	0.7854	scatter-hoarding	long-lived pioneer	0.591	0.464171	genero - GWD	0.0189187	0.0148588	parcela	12.18	12.18	RB	5.5	4.3197	5.5	RB
P27	46.71	0.13085	27.35	492.06	4.28571	S	juvenile	palm	no tag	Arecaceae	Astrocaryum	Astrocaryum aculeatum	astr_acul	1	0.7854	scatter-hoarding	long-lived pioneer	0.591	0.464171	genero - GWD	0.0202271	0.0158864	parcela	12.18	12.18	RB	5.5	4.3197	5.5	RB
P04	16.12	0.0666003	25.31	449.76	11.8029	S	juvenile	palm	no tag	Arecaceae	Astrocaryum	Astrocaryum aculeatum	astr_acul	1	0.7854	scatter-hoarding	long-lived pioneer	0.591	0.464171	genero - GWD	0.0200034	0.0157107	parcela	12.18	12.18	RB	5.5	4.3197	5.5	RB
P29	18.26	0.318419	18.83	408.88	3.12004	S	juvenile	palm	no tag	Arecaceae	Astrocaryum	Astrocaryum aculeatum	astr_acul	1	0.7854	scatter-hoarding	long-lived pioneer	0.591	0.464171	genero - GWD	0.019032	0.0149477	parcela	12.18	12.18	RB	5.5	4.3197	5.5	RB
P19	0	1.46616	45.75	343.83	2.67752	S	juvenile	palm	no tag	Arecaceae	Astrocaryum	Astrocaryum aculeatum	astr_acul	1	0.7854	scatter-hoarding	long-lived pioneer	0.591	0.464171	genero - GWD	0.0198669	0.0156034	parcela	12.18	12.18	RB	5.5	4.3197	5.5	RB
P28	53.55	4.87259	41.07	489.84	4.1651	S	juvenile	palm	no tag	Arecaceae	Astrocaryum	Astrocaryum aculeatum	astr_acul	1	0.7854	scatter-hoarding	long-lived pioneer	0.591	0.464171	genero - GWD	0.0198115	0.0155599	parcela	12.18	12.18	RB	5.5	4.3197	5.5	RB
P12	16.05	2.30571	14.7	351.63	3.45241	S	juvenile	palm	no tag	Arecaceae	Astrocaryum	Astrocaryum aculeatum	astr_acul	1	0.7854	scatter-hoarding	long-lived pioneer	0.591	0.464171	genero - GWD	0.0197555	0.0155159	parcela	12.18	12.18	RB	5.5	4.3197	5.5	RB
P08	24.79	0.741805	27.45	249.55	4.86123	S	juvenile	palm	no tag	Arecaceae	Astrocaryum	Astrocaryum aculeatum	astr_acul	1	0.7854	scatter-hoarding	long-lived pioneer	0.591	0.464171	genero - GWD	0.0186467	0.0146451	parcela	12.18	12.18	RB	5.5	4.3197	5.5	RB
P19	0	1.46616	45.75	343.83	2.67752	S	juvenile	palm	no tag	Arecaceae	Astrocaryum	Astrocaryum aculeatum	astr_acul	1	0.7854	scatter-hoarding	long-lived pioneer	0.591	0.464171	genero - GWD	0.0198669	0.0156034	parcela	12.18	12.18	RB	5.5	4.3197	5.5	RB
P07	31.54	0.340829	31.35	207.23	4.90791	S	juvenile	palm	no tag	Arecaceae	Astrocaryum	Astrocaryum aculeatum	astr_acul	1	0.7854	scatter-hoarding	long-lived pioneer	0.591	0.464171	genero - GWD	0.0188701	0.0148206	parcela	12.18	12.18	RB	5.5	4.3197	5.5	RB
P30	18.44	0.455016	64.22	400.92	3.07331	S	juvenile	palm	no tag	Arecaceae	Astrocaryum	Astrocaryum aculeatum	astr_acul	1	0.7854	scatter-hoarding	long-lived pioneer	0.591	0.464171	genero - GWD	0.0190434	0.0149567	parcela	12.18	12.18	RB	5.5	4.3197	5.5	RB
P29	18.26	0.318419	18.83	408.88	3.12004	S	juvenile	palm	no tag	Arecaceae	Astrocaryum	Astrocaryum aculeatum	astr_acul	1	0.7854	scatter-hoarding	long-lived pioneer	0.591	0.464171	genero - GWD	0.019032	0.0149477	parcela	12.18	12.18	RB	5.5	4.3197	5.5	RB
P13	0.44	0.618667	20.2	276.77	3.2542	S	juvenile	palm	no tag	Arecaceae	Astrocaryum	Astrocaryum aculeatum	astr_acul	1	0.7854	scatter-hoarding	long-lived pioneer	0.591	0.464171	genero - GWD	0.0195134	0.0153259	parcela	12.18	12.18	RB	5.5	4.3197	5.5	RB
P29	18.26	0.318419	18.83	408.88	3.12004	S	juvenile	palm	no tag	Arecaceae	Astrocaryum	Astrocaryum aculeatum	astr_acul	1	0.7854	scatter-hoarding	long-lived pioneer	0.591	0.464171	genero - GWD	0.019032	0.0149477	parcela	12.18	12.18	RB	5.5	4.3197	5.5	RB
P19	0	1.46616	45.75	343.83	2.67752	S	juvenile	palm	no tag	Arecaceae	Astrocaryum	Astrocaryum aculeatum	astr_acul	1	0.7854	scatter-hoarding	long-lived pioneer	0.591	0.464171	genero - GWD	0.0198669	0.0156034	parcela	12.18	12.18	RB	5.5	4.3197	5.5	RB
P05	25.79	1.37267	20.72	324.92	6.47935	S	juvenile	palm	no tag	Arecaceae	Astrocaryum	Astrocaryum aculeatum	astr_acul	1	0.7854	scatter-hoarding	long-lived pioneer	0.591	0.464171	genero - GWD	0.0189097	0.0148517	parcela	12.18	12.18	RB	5.5	4.3197	5.5	RB
P30	18.44	0.455016	64.22	400.92	3.07331	S	juvenile	palm	no tag	Arecaceae	Astrocaryum	Astrocaryum aculeatum	astr_acul	1	0.7854	scatter-hoarding	long-lived pioneer	0.591	0.464171	genero - GWD	0.0190434	0.0149567	parcela	12.18	12.18	RB	5.5	4.3197	5.5	RB
P13	0.44	0.618667	20.2	276.77	3.2542	S	juvenile	palm	no tag	Arecaceae	Astrocaryum	Astrocaryum aculeatum	astr_acul	1	0.7854	scatter-hoarding	long-lived pioneer	0.591	0.464171	genero - GWD	0.0195134	0.0153259	parcela	12.18	12.18	RB	5.5	4.3197	5.5	RB
P07	31.54	0.340829	31.35	207.23	4.90791	S	juvenile	palm	no tag	Arecaceae	Astrocaryum	Astrocaryum aculeatum	astr_acul	1	0.7854	scatter-hoarding	long-lived pioneer	0.591	0.464171	genero - GWD	0.0188701	0.0148206	parcela	12.18	12.18	RB	5.5	4.3197	5.5	RB
P09	15.52	0.415484	14.62	342.08	3.55136	S	juvenile	palm	no tag	Arecaceae	Astrocaryum	Astrocaryum aculeatum	astr_acul	1	0.7854	scatter-hoarding	long-lived pioneer	0.591	0.464171	genero - GWD	0.0200064	0.015713	parcela	12.18	12.18	RB	5.5	4.3197	5.5	RB
P05	25.79	1.37267	20.72	324.92	6.47935	S	juvenile	palm	no tag	Arecaceae	Astrocaryum	Astrocaryum aculeatum	astr_acul	1	0.7854	scatter-hoarding	long-lived pioneer	0.591	0.464171	genero - GWD	0.0189097	0.0148517	parcela	12.18	12.18	RB	5.5	4.3197	5.5	RB
P05	25.79	1.37267	20.72	324.92	6.47935	S	juvenile	palm	no tag	Arecaceae	Astrocaryum	Astrocaryum aculeatum	astr_acul	1	0.7854	scatter-hoarding	long-lived pioneer	0.591	0.464171	genero - GWD	0.0189097	0.0148517	parcela	12.18	12.18	RB	5.5	4.3197	5.5	RB
P19	0	1.46616	45.75	343.83	2.67752	S	juvenile	palm	no tag	Arecaceae	Astrocaryum	Astrocaryum aculeatum	astr_acul	1	0.7854	scatter-hoarding	long-lived pioneer	0.591	0.464171	genero - GWD	0.0198669	0.0156034	parcela	12.18	12.18	RB	5.5	4.3197	5.5	RB
P12	16.05	2.30571	14.7	351.63	3.45241	S	juvenile	palm	no tag	Arecaceae	Astrocaryum	Astrocaryum aculeatum	astr_acul	1	0.7854	scatter-hoarding	long-lived pioneer	0.591	0.464171	genero - GWD	0.0197555	0.0155159	parcela	12.18	12.18	RB	5.5	4.3197	5.5	RB
P20	22.34	1.28849	18.2	287.37	2.64673	S	juvenile	palm	no tag	Arecaceae	Astrocaryum	Astrocaryum aculeatum	astr_acul	1	0.7854	scatter-hoarding	long-lived pioneer	0.591	0.464171	genero - GWD	0.0193638	0.0152084	parcela	12.18	12.18	RB	5.5	4.3197	5.5	RB
P08	24.79	0.741805	27.45	249.55	4.86123	S	juvenile	palm	no tag	Arecaceae	Astrocaryum	Astrocaryum aculeatum	astr_acul	1	0.7854	scatter-hoarding	long-lived pioneer	0.591	0.464171	genero - GWD	0.0186467	0.0146451	parcela	12.18	12.18	RB	5.5	4.3197	5.5	RB
P15	7.9	1.23415	59.13	278.05	3.09071	S	juvenile	palm	no tag	Arecaceae	Astrocaryum	Astrocaryum aculeatum	astr_acul	1	0.7854	scatter-hoarding	long-lived pioneer	0.591	0.464171	genero - GWD	0.0189187	0.0148588	parcela	12.18	12.18	RB	5.5	4.3197	5.5	RB
P07	31.54	0.340829	31.35	207.23	4.90791	S	juvenile	palm	no tag	Arecaceae	Astrocaryum	Astrocaryum aculeatum	astr_acul	1	0.7854	scatter-hoarding	long-lived pioneer	0.591	0.464171	genero - GWD	0.0188701	0.0148206	parcela	12.18	12.18	RB	5.5	4.3197	5.5	RB
P23	6.84	0.609403	34.73	351.53	2.6536	S	juvenile	palm	no tag	Arecaceae	Astrocaryum	Astrocaryum aculeatum	astr_acul	1	0.7854	scatter-hoarding	long-lived pioneer	0.591	0.464171	genero - GWD	0.018644	0.014643	parcela	12.18	12.18	RB	5.5	4.3197	5.5	RB
P24	15.66	0.751957	17.6	320.78	2.63926	S	juvenile	palm	no tag	Arecaceae	Astrocaryum	Astrocaryum aculeatum	astr_acul	1	0.7854	scatter-hoarding	long-lived pioneer	0.591	0.464171	genero - GWD	0.0197727	0.0155295	parcela	12.18	12.18	RB	5.5	4.3197	5.5	RB
P17	5.62	0.367295	20.02	363.3	2.89039	S	juvenile	palm	no tag	Arecaceae	Astrocaryum	Astrocaryum aculeatum	astr_acul	1	0.7854	scatter-hoarding	long-lived pioneer	0.591	0.464171	genero - GWD	0.0192645	0.0151303	parcela	12.18	12.18	RB	5.5	4.3197	5.5	RB
P29	18.26	0.318419	18.83	408.88	3.12004	S	juvenile	palm	no tag	Arecaceae	Astrocaryum	Astrocaryum aculeatum	astr_acul	1	0.7854	scatter-hoarding	long-lived pioneer	0.591	0.464171	genero - GWD	0.019032	0.0149477	parcela	12.18	12.18	RB	5.5	4.3197	5.5	RB
P18	20.97	0.430509	25.42	403.08	2.77429	S	juvenile	palm	no tag	Arecaceae	Astrocaryum	Astrocaryum aculeatum	astr_acul	1	0.7854	scatter-hoarding	long-lived pioneer	0.591	0.464171	genero - GWD	0.0196799	0.0154566	parcela	12.18	12.18	RB	5.5	4.3197	5.5	RB
P24	15.66	0.751957	17.6	320.78	2.63926	S	juvenile	palm	no tag	Arecaceae	Astrocaryum	Astrocaryum aculeatum	astr_acul	1	0.7854	scatter-hoarding	long-lived pioneer	0.591	0.464171	genero - GWD	0.0197727	0.0155295	parcela	12.18	12.18	RB	5.5	4.3197	5.5	RB
P23	6.84	0.609403	34.73	351.53	2.6536	S	juvenile	palm	no tag	Arecaceae	Astrocaryum	Astrocaryum aculeatum	astr_acul	1	0.7854	scatter-hoarding	long-lived pioneer	0.591	0.464171	genero - GWD	0.018644	0.014643	parcela	12.18	12.18	RB	5.5	4.3197	5.5	RB
P19	0	1.46616	45.75	343.83	2.67752	S	juvenile	palm	no tag	Arecaceae	Astrocaryum	Astrocaryum aculeatum	astr_acul	1	0.7854	scatter-hoarding	long-lived pioneer	0.591	0.464171	genero - GWD	0.0198669	0.0156034	parcela	12.18	12.18	RB	5.5	4.3197	5.5	RB
P07	31.54	0.340829	31.35	207.23	4.90791	S	juvenile	palm	no tag	Arecaceae	Astrocaryum	Astrocaryum aculeatum	astr_acul	1	0.7854	scatter-hoarding	long-lived pioneer	0.591	0.464171	genero - GWD	0.0188701	0.0148206	parcela	12.18	12.18	RB	5.5	4.3197	5.5	RB
P27	46.71	0.13085	27.35	492.06	4.28571	S	juvenile	palm	no tag	Arecaceae	Astrocaryum	Astrocaryum aculeatum	astr_acul	1	0.7854	scatter-hoarding	long-lived pioneer	0.591	0.464171	genero - GWD	0.0202271	0.0158864	parcela	12.18	12.18	RB	5.5	4.3197	5.5	RB
P27	46.71	0.13085	27.35	492.06	4.28571	S	juvenile	palm	no tag	Arecaceae	Astrocaryum	Astrocaryum aculeatum	astr_acul	1	0.7854	scatter-hoarding	long-lived pioneer	0.591	0.464171	genero - GWD	0.0202271	0.0158864	parcela	12.18	12.18	RB	5.5	4.3197	5.5	RB
P29	18.26	0.318419	18.83	408.88	3.12004	S	juvenile	palm	no tag	Arecaceae	Astrocaryum	Astrocaryum aculeatum	astr_acul	1	0.7854	scatter-hoarding	long-lived pioneer	0.591	0.464171	genero - GWD	0.019032	0.0149477	parcela	12.18	12.18	RB	5.5	4.3197	5.5	RB
P23	6.84	0.609403	34.73	351.53	2.6536	S	juvenile	palm	no tag	Arecaceae	Astrocaryum	Astrocaryum aculeatum	astr_acul	1	0.7854	scatter-hoarding	long-lived pioneer	0.591	0.464171	genero - GWD	0.018644	0.014643	parcela	12.18	12.18	RB	5.5	4.3197	5.5	RB
P26	10.76	0.381414	19.4	317.47	2.40189	S	juvenile	palm	no tag	Arecaceae	Astrocaryum	Astrocaryum aculeatum	astr_acul	1	0.7854	scatter-hoarding	long-lived pioneer	0.591	0.464171	genero - GWD	0.0187715	0.0147431	parcela	12.18	12.18	RB	5.5	4.3197	5.5	RB
P06	11.4	0.825555	23.24	238.94	6.50961	S	juvenile	palm	no tag	Arecaceae	Astrocaryum	Astrocaryum aculeatum	astr_acul	1	0.7854	scatter-hoarding	long-lived pioneer	0.591	0.464171	genero - GWD	0.0175997	0.0138228	parcela	12.18	12.18	RB	5.5	4.3197	5.5	RB
P20	22.34	1.28849	18.2	287.37	2.64673	S	juvenile	palm	no tag	Arecaceae	Astrocaryum	Astrocaryum aculeatum	astr_acul	1	0.7854	scatter-hoarding	long-lived pioneer	0.591	0.464171	genero - GWD	0.0193638	0.0152084	parcela	12.18	12.18	RB	5.5	4.3197	5.5	RB
P24	15.66	0.751957	17.6	320.78	2.63926	S	juvenile	palm	no tag	Arecaceae	Astrocaryum	Astrocaryum aculeatum	astr_acul	1	0.7854	scatter-hoarding	long-lived pioneer	0.591	0.464171	genero - GWD	0.0197727	0.0155295	parcela	12.18	12.18	RB	5.5	4.3197	5.5	RB
P13	0.44	0.618667	20.2	276.77	3.2542	S	juvenile	palm	no tag	Arecaceae	Astrocaryum	Astrocaryum aculeatum	astr_acul	1	0.7854	scatter-hoarding	long-lived pioneer	0.591	0.464171	genero - GWD	0.0195134	0.0153259	parcela	12.18	12.18	RB	5.5	4.3197	5.5	RB
P14	4.75	0.368238	29.87	328.07	3.24262	S	juvenile	palm	no tag	Arecaceae	Astrocaryum	Astrocaryum aculeatum	astr_acul	1	0.7854	scatter-hoarding	long-lived pioneer	0.591	0.464171	genero - GWD	0.0187869	0.0147552	parcela	12.18	12.18	RB	5.5	4.3197	5.5	RB
P23	6.84	0.609403	34.73	351.53	2.6536	S	juvenile	palm	no tag	Arecaceae	Astrocaryum	Astrocaryum aculeatum	astr_acul	1	0.7854	scatter-hoarding	long-lived pioneer	0.591	0.464171	genero - GWD	0.018644	0.014643	parcela	12.18	12.18	RB	5.5	4.3197	5.5	RB
P20	22.34	1.28849	18.2	287.37	2.64673	S	juvenile	palm	no tag	Arecaceae	Astrocaryum	Astrocaryum aculeatum	astr_acul	1	0.7854	scatter-hoarding	long-lived pioneer	0.591	0.464171	genero - GWD	0.0193638	0.0152084	parcela	12.18	12.18	RB	5.5	4.3197	5.5	RB
P26	10.76	0.381414	19.4	317.47	2.40189	S	juvenile	palm	no tag	Arecaceae	Astrocaryum	Astrocaryum aculeatum	astr_acul	1	0.7854	scatter-hoarding	long-lived pioneer	0.591	0.464171	genero - GWD	0.0187715	0.0147431	parcela	12.18	12.18	RB	5.5	4.3197	5.5	RB
P30	18.44	0.455016	64.22	400.92	3.07331	S	juvenile	palm	no tag	Arecaceae	Astrocaryum	Astrocaryum aculeatum	astr_acul	1	0.7854	scatter-hoarding	long-lived pioneer	0.591	0.464171	genero - GWD	0.0190434	0.0149567	parcela	12.18	12.18	RB	5.5	4.3197	5.5	RB
P17	5.62	0.367295	20.02	363.3	2.89039	S	juvenile	palm	no tag	Arecaceae	Astrocaryum	Astrocaryum aculeatum	astr_acul	1	0.7854	scatter-hoarding	long-lived pioneer	0.591	0.464171	genero - GWD	0.0192645	0.0151303	parcela	12.18	12.18	RB	5.5	4.3197	5.5	RB
P06	11.4	0.825555	23.24	238.94	6.50961	S	juvenile	palm	no tag	Arecaceae	Astrocaryum	Astrocaryum aculeatum	astr_acul	1	0.7854	scatter-hoarding	long-lived pioneer	0.591	0.464171	genero - GWD	0.0175997	0.0138228	parcela	12.18	12.18	RB	5.5	4.3197	5.5	RB
P30	18.44	0.455016	64.22	400.92	3.07331	S	juvenile	palm	no tag	Arecaceae	Astrocaryum	Astrocaryum aculeatum	astr_acul	1	0.7854	scatter-hoarding	long-lived pioneer	0.591	0.464171	genero - GWD	0.0190434	0.0149567	parcela	12.18	12.18	RB	5.5	4.3197	5.5	RB
P11	19.49	0.724285	24.92	317.63	3.53039	S	juvenile	palm	no tag	Arecaceae	Astrocaryum	Astrocaryum aculeatum	astr_acul	1	0.7854	scatter-hoarding	long-lived pioneer	0.591	0.464171	genero - GWD	0.0189672	0.0148969	parcela	12.18	12.18	RB	5.5	4.3197	5.5	RB
P14	4.75	0.368238	29.87	328.07	3.24262	S	juvenile	palm	no tag	Arecaceae	Astrocaryum	Astrocaryum aculeatum	astr_acul	1	0.7854	scatter-hoarding	long-lived pioneer	0.591	0.464171	genero - GWD	0.0187869	0.0147552	parcela	12.18	12.18	RB	5.5	4.3197	5.5	RB
P18	20.97	0.430509	25.42	403.08	2.77429	S	juvenile	palm	no tag	Arecaceae	Astrocaryum	Astrocaryum aculeatum	astr_acul	1	0.7854	scatter-hoarding	long-lived pioneer	0.591	0.464171	genero - GWD	0.0196799	0.0154566	parcela	12.18	12.18	RB	5.5	4.3197	5.5	RB
P08	24.79	0.741805	27.45	249.55	4.86123	S	juvenile	palm	no tag	Arecaceae	Astrocaryum	Astrocaryum aculeatum	astr_acul	1	0.7854	scatter-hoarding	long-lived pioneer	0.591	0.464171	genero - GWD	0.0186467	0.0146451	parcela	12.18	12.18	RB	5.5	4.3197	5.5	RB
P30	18.44	0.455016	64.22	400.92	3.07331	S	juvenile	palm	no tag	Arecaceae	Astrocaryum	Astrocaryum aculeatum	astr_acul	1	0.7854	scatter-hoarding	long-lived pioneer	0.591	0.464171	genero - GWD	0.0190434	0.0149567	parcela	12.18	12.18	RB	5.5	4.3197	5.5	RB
P17	5.62	0.367295	20.02	363.3	2.89039	S	juvenile	palm	no tag	Arecaceae	Astrocaryum	Astrocaryum aculeatum	astr_acul	1	0.7854	scatter-hoarding	long-lived pioneer	0.591	0.464171	genero - GWD	0.0192645	0.0151303	parcela	12.18	12.18	RB	5.5	4.3197	5.5	RB
P16	8.53	0.368783	29.53	282.97	3.06089	S	juvenile	palm	no tag	Arecaceae	Astrocaryum	Astrocaryum aculeatum	astr_acul	1	0.7854	scatter-hoarding	long-lived pioneer	0.591	0.464171	genero - GWD	0.0193226	0.015176	parcela	12.18	12.18	RB	5.5	4.3197	5.5	RB
P29	18.26	0.318419	18.83	408.88	3.12004	S	juvenile	palm	no tag	Arecaceae	Astrocaryum	Astrocaryum aculeatum	astr_acul	1	0.7854	scatter-hoarding	long-lived pioneer	0.591	0.464171	genero - GWD	0.019032	0.0149477	parcela	12.18	12.18	RB	5.5	4.3197	5.5	RB
P27	46.71	0.13085	27.35	492.06	4.28571	S	juvenile	palm	no tag	Arecaceae	Astrocaryum	Astrocaryum aculeatum	astr_acul	1	0.7854	scatter-hoarding	long-lived pioneer	0.591	0.464171	genero - GWD	0.0202271	0.0158864	parcela	12.18	12.18	RB	5.5	4.3197	5.5	RB
P28	53.55	4.87259	41.07	489.84	4.1651	S	juvenile	palm	no tag	Arecaceae	Astrocaryum	Astrocaryum aculeatum	astr_acul	1	0.7854	scatter-hoarding	long-lived pioneer	0.591	0.464171	genero - GWD	0.0198115	0.0155599	parcela	12.18	12.18	RB	5.5	4.3197	5.5	RB
P18	20.97	0.430509	25.42	403.08	2.77429	S	juvenile	palm	no tag	Arecaceae	Astrocaryum	Astrocaryum aculeatum	astr_acul	1	0.7854	scatter-hoarding	long-lived pioneer	0.591	0.464171	genero - GWD	0.0196799	0.0154566	parcela	12.18	12.18	RB	5.5	4.3197	5.5	RB
P29	18.26	0.318419	18.83	408.88	3.12004	S	juvenile	palm	no tag	Arecaceae	Astrocaryum	Astrocaryum aculeatum	astr_acul	1	0.7854	scatter-hoarding	long-lived pioneer	0.591	0.464171	genero - GWD	0.019032	0.0149477	parcela	12.18	12.18	RB	5.5	4.3197	5.5	RB
P29	18.26	0.318419	18.83	408.88	3.12004	S	juvenile	palm	no tag	Arecaceae	Astrocaryum	Astrocaryum aculeatum	astr_acul	1	0.7854	scatter-hoarding	long-lived pioneer	0.591	0.464171	genero - GWD	0.019032	0.0149477	parcela	12.18	12.18	RB	5.5	4.3197	5.5	RB
P25	6.95	0.20465	16.72	323	2.40659	S	juvenile	palm	no tag	Arecaceae	Astrocaryum	Astrocaryum aculeatum	astr_acul	1	0.7854	scatter-hoarding	long-lived pioneer	0.591	0.464171	genero - GWD	0.0183787	0.0144346	parcela	12.18	12.18	RB	5.5	4.3197	5.5	RB
P08	24.79	0.741805	27.45	249.55	4.86123	S	juvenile	palm	no tag	Arecaceae	Astrocaryum	Astrocaryum aculeatum	astr_acul	1	0.7854	scatter-hoarding	long-lived pioneer	0.591	0.464171	genero - GWD	0.0186467	0.0146451	parcela	12.18	12.18	RB	5.5	4.3197	5.5	RB
P08	24.79	0.741805	27.45	249.55	4.86123	S	juvenile	palm	no tag	Arecaceae	Astrocaryum	Astrocaryum aculeatum	astr_acul	1	0.7854	scatter-hoarding	long-lived pioneer	0.591	0.464171	genero - GWD	0.0186467	0.0146451	parcela	12.18	12.18	RB	5.5	4.3197	5.5	RB
P29	18.26	0.318419	18.83	408.88	3.12004	S	juvenile	palm	no tag	Arecaceae	Astrocaryum	Astrocaryum aculeatum	astr_acul	1	0.7854	scatter-hoarding	long-lived pioneer	0.591	0.464171	genero - GWD	0.019032	0.0149477	parcela	12.18	12.18	RB	5.5	4.3197	5.5	RB
P09	15.52	0.415484	14.62	342.08	3.55136	S	juvenile	palm	no tag	Arecaceae	Astrocaryum	Astrocaryum aculeatum	astr_acul	1	0.7854	scatter-hoarding	long-lived pioneer	0.591	0.464171	genero - GWD	0.0200064	0.015713	parcela	12.18	12.18	RB	5.5	4.3197	5.5	RB
P19	0	1.46616	45.75	343.83	2.67752	S	juvenile	palm	no tag	Arecaceae	Astrocaryum	Astrocaryum aculeatum	astr_acul	1	0.7854	scatter-hoarding	long-lived pioneer	0.591	0.464171	genero - GWD	0.0198669	0.0156034	parcela	12.18	12.18	RB	5.5	4.3197	5.5	RB
P25	6.95	0.20465	16.72	323	2.40659	S	juvenile	palm	no tag	Arecaceae	Astrocaryum	Astrocaryum aculeatum	astr_acul	1	0.7854	scatter-hoarding	long-lived pioneer	0.591	0.464171	genero - GWD	0.0183787	0.0144346	parcela	12.18	12.18	RB	5.5	4.3197	5.5	RB
P07	31.54	0.340829	31.35	207.23	4.90791	S	juvenile	palm	no tag	Arecaceae	Astrocaryum	Astrocaryum aculeatum	astr_acul	1	0.7854	scatter-hoarding	long-lived pioneer	0.591	0.464171	genero - GWD	0.0188701	0.0148206	parcela	12.18	12.18	RB	5.5	4.3197	5.5	RB
P12	16.05	2.30571	14.7	351.63	3.45241	S	juvenile	palm	no tag	Arecaceae	Astrocaryum	Astrocaryum aculeatum	astr_acul	1	0.7854	scatter-hoarding	long-lived pioneer	0.591	0.464171	genero - GWD	0.0197555	0.0155159	parcela	12.18	12.18	RB	5.5	4.3197	5.5	RB
P30	18.44	0.455016	64.22	400.92	3.07331	S	juvenile	palm	no tag	Arecaceae	Astrocaryum	Astrocaryum aculeatum	astr_acul	1	0.7854	scatter-hoarding	long-lived pioneer	0.591	0.464171	genero - GWD	0.0190434	0.0149567	parcela	12.18	12.18	RB	5.5	4.3197	5.5	RB
P24	15.66	0.751957	17.6	320.78	2.63926	S	juvenile	palm	no tag	Arecaceae	Astrocaryum	Astrocaryum aculeatum	astr_acul	1	0.7854	scatter-hoarding	long-lived pioneer	0.591	0.464171	genero - GWD	0.0197727	0.0155295	parcela	12.18	12.18	RB	5.5	4.3197	5.5	RB
P30	18.44	0.455016	64.22	400.92	3.07331	S	juvenile	palm	no tag	Arecaceae	Astrocaryum	Astrocaryum aculeatum	astr_acul	1	0.7854	scatter-hoarding	long-lived pioneer	0.591	0.464171	genero - GWD	0.0190434	0.0149567	parcela	12.18	12.18	RB	5.5	4.3197	5.5	RB
P30	18.44	0.455016	64.22	400.92	3.07331	S	juvenile	palm	no tag	Arecaceae	Astrocaryum	Astrocaryum aculeatum	astr_acul	1	0.7854	scatter-hoarding	long-lived pioneer	0.591	0.464171	genero - GWD	0.0190434	0.0149567	parcela	12.18	12.18	RB	5.5	4.3197	5.5	RB
P24	15.66	0.751957	17.6	320.78	2.63926	S	juvenile	palm	no tag	Arecaceae	Astrocaryum	Astrocaryum aculeatum	astr_acul	1	0.7854	scatter-hoarding	long-lived pioneer	0.591	0.464171	genero - GWD	0.0197727	0.0155295	parcela	12.18	12.18	RB	5.5	4.3197	5.5	RB
P27	46.71	0.13085	27.35	492.06	4.28571	S	juvenile	palm	no tag	Arecaceae	Astrocaryum	Astrocaryum aculeatum	astr_acul	1	0.7854	scatter-hoarding	long-lived pioneer	0.591	0.464171	genero - GWD	0.0202271	0.0158864	parcela	12.18	12.18	RB	5.5	4.3197	5.5	RB
P28	53.55	4.87259	41.07	489.84	4.1651	S	juvenile	palm	no tag	Arecaceae	Astrocaryum	Astrocaryum aculeatum	astr_acul	1	0.7854	scatter-hoarding	long-lived pioneer	0.591	0.464171	genero - GWD	0.0198115	0.0155599	parcela	12.18	12.18	RB	5.5	4.3197	5.5	RB
P06	11.4	0.825555	23.24	238.94	6.50961	S	juvenile	palm	no tag	Arecaceae	Astrocaryum	Astrocaryum aculeatum	astr_acul	1	0.7854	scatter-hoarding	long-lived pioneer	0.591	0.464171	genero - GWD	0.0175997	0.0138228	parcela	12.18	12.18	RB	5.5	4.3197	5.5	RB
P08	24.79	0.741805	27.45	249.55	4.86123	S	juvenile	palm	no tag	Arecaceae	Astrocaryum	Astrocaryum aculeatum	astr_acul	1	0.7854	scatter-hoarding	long-lived pioneer	0.591	0.464171	genero - GWD	0.0186467	0.0146451	parcela	12.18	12.18	RB	5.5	4.3197	5.5	RB
P16	8.53	0.368783	29.53	282.97	3.06089	S	juvenile	palm	no tag	Arecaceae	Astrocaryum	Astrocaryum aculeatum	astr_acul	1	0.7854	scatter-hoarding	long-lived pioneer	0.591	0.464171	genero - GWD	0.0193226	0.015176	parcela	12.18	12.18	RB	5.5	4.3197	5.5	RB
P29	18.26	0.318419	18.83	408.88	3.12004	S	juvenile	palm	no tag	Arecaceae	Astrocaryum	Astrocaryum aculeatum	astr_acul	1	0.7854	scatter-hoarding	long-lived pioneer	0.591	0.464171	genero - GWD	0.019032	0.0149477	parcela	12.18	12.18	RB	5.5	4.3197	5.5	RB
P29	18.26	0.318419	18.83	408.88	3.12004	S	juvenile	palm	no tag	Arecaceae	Astrocaryum	Astrocaryum aculeatum	astr_acul	1	0.7854	scatter-hoarding	long-lived pioneer	0.591	0.464171	genero - GWD	0.019032	0.0149477	parcela	12.18	12.18	RB	5.5	4.3197	5.5	RB
P30	18.44	0.455016	64.22	400.92	3.07331	S	juvenile	palm	no tag	Arecaceae	Astrocaryum	Astrocaryum aculeatum	astr_acul	1	0.7854	scatter-hoarding	long-lived pioneer	0.591	0.464171	genero - GWD	0.0190434	0.0149567	parcela	12.18	12.18	RB	5.5	4.3197	5.5	RB
P04	16.12	0.0666003	25.31	449.76	11.8029	B	adult	palm	624	Arecaceae	Astrocaryum	Astrocaryum ferrugineum	astr_ferr	10	78.54	scatter-hoarding	long-lived pioneer	0.591	46.4171	especie - GWD	0.0200034	1.57107	parcela	5.94	59.4	RB	2.82	221.483	2.06	RB
P03	13.34	0.301736	19.43	289.17	10.7581	B	adult	palm	1379	Arecaceae	Astrocaryum	Astrocaryum ferrugineum	astr_ferr	10	78.54	scatter-hoarding	long-lived pioneer	0.591	46.4171	especie - GWD	0.0200778	1.57691	parcela	5.94	59.4	RB	2.82	221.483	2.06	RB
P03	13.34	0.301736	19.43	289.17	10.7581	B	adult	palm	1381	Arecaceae	Astrocaryum	Astrocaryum ferrugineum	astr_ferr	10	78.54	scatter-hoarding	long-lived pioneer	0.591	46.4171	especie - GWD	0.0200778	1.57691	parcela	5.94	59.4	RB	2.82	221.483	2.06	RB
P05	25.79	1.37267	20.72	324.92	6.47935	B	adult	palm	1406	Arecaceae	Astrocaryum	Astrocaryum ferrugineum	astr_ferr	10	78.54	scatter-hoarding	long-lived pioneer	0.591	46.4171	especie - GWD	0.0189097	1.48517	parcela	5.94	59.4	RB	2.82	221.483	2.06	RB
P05	25.79	1.37267	20.72	324.92	6.47935	B	adult	palm	1451	Arecaceae	Astrocaryum	Astrocaryum ferrugineum	astr_ferr	10	78.54	scatter-hoarding	long-lived pioneer	0.591	46.4171	especie - GWD	0.0189097	1.48517	parcela	5.94	59.4	RB	2.82	221.483	2.06	RB
P05	25.79	1.37267	20.72	324.92	6.47935	B	adult	palm	1467	Arecaceae	Astrocaryum	Astrocaryum ferrugineum	astr_ferr	10	78.54	scatter-hoarding	long-lived pioneer	0.591	46.4171	especie - GWD	0.0189097	1.48517	parcela	5.94	59.4	RB	2.82	221.483	2.06	RB
P05	25.79	1.37267	20.72	324.92	6.47935	B	adult	palm	1522	Arecaceae	Astrocaryum	Astrocaryum ferrugineum	astr_ferr	10	78.54	scatter-hoarding	long-lived pioneer	0.591	46.4171	especie - GWD	0.0189097	1.48517	parcela	5.94	59.4	RB	2.82	221.483	2.06	RB
P15	7.9	1.23415	59.13	278.05	3.09071	B	adult	palm	2064	Arecaceae	Astrocaryum	Astrocaryum ferrugineum	astr_ferr	10	78.54	scatter-hoarding	long-lived pioneer	0.591	46.4171	especie - GWD	0.0189187	1.48588	parcela	5.94	59.4	RB	2.82	221.483	2.06	RB
P15	7.9	1.23415	59.13	278.05	3.09071	B	adult	palm	2111	Arecaceae	Astrocaryum	Astrocaryum ferrugineum	astr_ferr	10	78.54	scatter-hoarding	long-lived pioneer	0.591	46.4171	especie - GWD	0.0189187	1.48588	parcela	5.94	59.4	RB	2.82	221.483	2.06	RB
P15	7.9	1.23415	59.13	278.05	3.09071	B	adult	palm	2113	Arecaceae	Astrocaryum	Astrocaryum ferrugineum	astr_ferr	10	78.54	scatter-hoarding	long-lived pioneer	0.591	46.4171	especie - GWD	0.0189187	1.48588	parcela	5.94	59.4	RB	2.82	221.483	2.06	RB
P15	7.9	1.23415	59.13	278.05	3.09071	B	adult	palm	2125	Arecaceae	Astrocaryum	Astrocaryum ferrugineum	astr_ferr	10	78.54	scatter-hoarding	long-lived pioneer	0.591	46.4171	especie - GWD	0.0189187	1.48588	parcela	5.94	59.4	RB	2.82	221.483	2.06	RB
P15	7.9	1.23415	59.13	278.05	3.09071	B	adult	palm	2155	Arecaceae	Astrocaryum	Astrocaryum ferrugineum	astr_ferr	10	78.54	scatter-hoarding	long-lived pioneer	0.591	46.4171	especie - GWD	0.0189187	1.48588	parcela	5.94	59.4	RB	2.82	221.483	2.06	RB
P15	7.9	1.23415	59.13	278.05	3.09071	B	adult	palm	2181	Arecaceae	Astrocaryum	Astrocaryum ferrugineum	astr_ferr	10	78.54	scatter-hoarding	long-lived pioneer	0.591	46.4171	especie - GWD	0.0189187	1.48588	parcela	5.94	59.4	RB	2.82	221.483	2.06	RB
P23	6.84	0.609403	34.73	351.53	2.6536	B	adult	palm	2479	Arecaceae	Astrocaryum	Astrocaryum ferrugineum	astr_ferr	10	78.54	scatter-hoarding	long-lived pioneer	0.591	46.4171	especie - GWD	0.018644	1.4643	parcela	5.94	59.4	RB	2.82	221.483	2.06	RB
P23	6.84	0.609403	34.73	351.53	2.6536	B	adult	palm	2489	Arecaceae	Astrocaryum	Astrocaryum ferrugineum	astr_ferr	10	78.54	scatter-hoarding	long-lived pioneer	0.591	46.4171	especie - GWD	0.018644	1.4643	parcela	5.94	59.4	RB	2.82	221.483	2.06	RB
P22	12.31	1.96778	16.8	325.37	2.73922	B	adult	palm	2669	Arecaceae	Astrocaryum	Astrocaryum ferrugineum	astr_ferr	10	78.54	scatter-hoarding	long-lived pioneer	0.591	46.4171	especie - GWD	0.0199792	1.56917	parcela	5.94	59.4	RB	2.82	221.483	2.06	RB
P22	12.31	1.96778	16.8	325.37	2.73922	B	adult	palm	2747	Arecaceae	Astrocaryum	Astrocaryum ferrugineum	astr_ferr	10	78.54	scatter-hoarding	long-lived pioneer	0.591	46.4171	especie - GWD	0.0199792	1.56917	parcela	5.94	59.4	RB	2.82	221.483	2.06	RB
P21	15.86	0.290963	18.33	415.22	2.74693	B	adult	palm	2829	Arecaceae	Astrocaryum	Astrocaryum ferrugineum	astr_ferr	10	78.54	scatter-hoarding	long-lived pioneer	0.591	46.4171	especie - GWD	0.0199523	1.56705	parcela	5.94	59.4	RB	2.82	221.483	2.06	RB
P21	15.86	0.290963	18.33	415.22	2.74693	B	adult	palm	2830	Arecaceae	Astrocaryum	Astrocaryum ferrugineum	astr_ferr	10	78.54	scatter-hoarding	long-lived pioneer	0.591	46.4171	especie - GWD	0.0199523	1.56705	parcela	5.94	59.4	RB	2.82	221.483	2.06	RB
P21	15.86	0.290963	18.33	415.22	2.74693	B	adult	palm	2865	Arecaceae	Astrocaryum	Astrocaryum ferrugineum	astr_ferr	10	78.54	scatter-hoarding	long-lived pioneer	0.591	46.4171	especie - GWD	0.0199523	1.56705	parcela	5.94	59.4	RB	2.82	221.483	2.06	RB
P09	15.52	0.415484	14.62	342.08	3.55136	B	adult	palm	3983	Arecaceae	Astrocaryum	Astrocaryum ferrugineum	astr_ferr	10	78.54	scatter-hoarding	long-lived pioneer	0.591	46.4171	especie - GWD	0.0200064	1.5713	parcela	5.94	59.4	RB	2.82	221.483	2.06	RB
P26	10.76	0.381414	19.4	317.47	2.40189	B	adult	palm	5259	Arecaceae	Astrocaryum	Astrocaryum ferrugineum	astr_ferr	10	78.54	scatter-hoarding	long-lived pioneer	0.591	46.4171	especie - GWD	0.0187715	1.47431	parcela	5.94	59.4	RB	2.82	221.483	2.06	RB
P26	10.76	0.381414	19.4	317.47	2.40189	B	adult	palm	5268	Arecaceae	Astrocaryum	Astrocaryum ferrugineum	astr_ferr	10	78.54	scatter-hoarding	long-lived pioneer	0.591	46.4171	especie - GWD	0.0187715	1.47431	parcela	5.94	59.4	RB	2.82	221.483	2.06	RB
P26	10.76	0.381414	19.4	317.47	2.40189	B	adult	palm	5348	Arecaceae	Astrocaryum	Astrocaryum ferrugineum	astr_ferr	10	78.54	scatter-hoarding	long-lived pioneer	0.591	46.4171	especie - GWD	0.0187715	1.47431	parcela	5.94	59.4	RB	2.82	221.483	2.06	RB
P26	10.76	0.381414	19.4	317.47	2.40189	B	adult	palm	5351	Arecaceae	Astrocaryum	Astrocaryum ferrugineum	astr_ferr	10	78.54	scatter-hoarding	long-lived pioneer	0.591	46.4171	especie - GWD	0.0187715	1.47431	parcela	5.94	59.4	RB	2.82	221.483	2.06	RB
P15	7.9	1.23415	59.13	278.05	3.09071	S	juvenile	palm	no tag	Arecaceae	Astrocaryum	Astrocaryum ferrugineum	astr_ferr	1	0.7854	scatter-hoarding	long-lived pioneer	0.591	0.464171	especie - GWD	0.0189187	0.0148588	parcela	5.94	5.94	RB	2.82	2.21483	2.06	RB
P15	7.9	1.23415	59.13	278.05	3.09071	S	juvenile	palm	no tag	Arecaceae	Astrocaryum	Astrocaryum ferrugineum	astr_ferr	1	0.7854	scatter-hoarding	long-lived pioneer	0.591	0.464171	especie - GWD	0.0189187	0.0148588	parcela	5.94	5.94	RB	2.82	2.21483	2.06	RB
P15	7.9	1.23415	59.13	278.05	3.09071	S	juvenile	palm	no tag	Arecaceae	Astrocaryum	Astrocaryum ferrugineum	astr_ferr	1	0.7854	scatter-hoarding	long-lived pioneer	0.591	0.464171	especie - GWD	0.0189187	0.0148588	parcela	5.94	5.94	RB	2.82	2.21483	2.06	RB
P15	7.9	1.23415	59.13	278.05	3.09071	S	juvenile	palm	no tag	Arecaceae	Astrocaryum	Astrocaryum ferrugineum	astr_ferr	1	0.7854	scatter-hoarding	long-lived pioneer	0.591	0.464171	especie - GWD	0.0189187	0.0148588	parcela	5.94	5.94	RB	2.82	2.21483	2.06	RB
P26	10.76	0.381414	19.4	317.47	2.40189	S	juvenile	palm	no tag	Arecaceae	Astrocaryum	Astrocaryum ferrugineum	astr_ferr	1	0.7854	scatter-hoarding	long-lived pioneer	0.591	0.464171	especie - GWD	0.0187715	0.0147431	parcela	5.94	5.94	RB	2.82	2.21483	2.06	RB
P15	7.9	1.23415	59.13	278.05	3.09071	S	juvenile	palm	no tag	Arecaceae	Astrocaryum	Astrocaryum ferrugineum	astr_ferr	1	0.7854	scatter-hoarding	long-lived pioneer	0.591	0.464171	especie - GWD	0.0189187	0.0148588	parcela	5.94	5.94	RB	2.82	2.21483	2.06	RB
P15	7.9	1.23415	59.13	278.05	3.09071	S	juvenile	palm	no tag	Arecaceae	Astrocaryum	Astrocaryum ferrugineum	astr_ferr	1	0.7854	scatter-hoarding	long-lived pioneer	0.591	0.464171	especie - GWD	0.0189187	0.0148588	parcela	5.94	5.94	RB	2.82	2.21483	2.06	RB
P15	7.9	1.23415	59.13	278.05	3.09071	S	juvenile	palm	no tag	Arecaceae	Astrocaryum	Astrocaryum ferrugineum	astr_ferr	1	0.7854	scatter-hoarding	long-lived pioneer	0.591	0.464171	especie - GWD	0.0189187	0.0148588	parcela	5.94	5.94	RB	2.82	2.21483	2.06	RB
P15	7.9	1.23415	59.13	278.05	3.09071	S	juvenile	palm	no tag	Arecaceae	Astrocaryum	Astrocaryum ferrugineum	astr_ferr	1	0.7854	scatter-hoarding	long-lived pioneer	0.591	0.464171	especie - GWD	0.0189187	0.0148588	parcela	5.94	5.94	RB	2.82	2.21483	2.06	RB
P10	22.92	0.339712	8.48	307.33	3.45703	S	juvenile	palm	no tag	Arecaceae	Astrocaryum	Astrocaryum ferrugineum	astr_ferr	1	0.7854	scatter-hoarding	long-lived pioneer	0.591	0.464171	especie - GWD	0.0195928	0.0153882	parcela	5.94	5.94	RB	2.82	2.21483	2.06	RB
P15	7.9	1.23415	59.13	278.05	3.09071	S	juvenile	palm	no tag	Arecaceae	Astrocaryum	Astrocaryum ferrugineum	astr_ferr	1	0.7854	scatter-hoarding	long-lived pioneer	0.591	0.464171	especie - GWD	0.0189187	0.0148588	parcela	5.94	5.94	RB	2.82	2.21483	2.06	RB
P15	7.9	1.23415	59.13	278.05	3.09071	S	juvenile	palm	no tag	Arecaceae	Astrocaryum	Astrocaryum ferrugineum	astr_ferr	1	0.7854	scatter-hoarding	long-lived pioneer	0.591	0.464171	especie - GWD	0.0189187	0.0148588	parcela	5.94	5.94	RB	2.82	2.21483	2.06	RB
P15	7.9	1.23415	59.13	278.05	3.09071	S	juvenile	palm	no tag	Arecaceae	Astrocaryum	Astrocaryum ferrugineum	astr_ferr	1	0.7854	scatter-hoarding	long-lived pioneer	0.591	0.464171	especie - GWD	0.0189187	0.0148588	parcela	5.94	5.94	RB	2.82	2.21483	2.06	RB
P15	7.9	1.23415	59.13	278.05	3.09071	S	juvenile	palm	no tag	Arecaceae	Astrocaryum	Astrocaryum ferrugineum	astr_ferr	1	0.7854	scatter-hoarding	long-lived pioneer	0.591	0.464171	especie - GWD	0.0189187	0.0148588	parcela	5.94	5.94	RB	2.82	2.21483	2.06	RB
P15	7.9	1.23415	59.13	278.05	3.09071	S	juvenile	palm	no tag	Arecaceae	Astrocaryum	Astrocaryum ferrugineum	astr_ferr	1	0.7854	scatter-hoarding	long-lived pioneer	0.591	0.464171	especie - GWD	0.0189187	0.0148588	parcela	5.94	5.94	RB	2.82	2.21483	2.06	RB
P15	7.9	1.23415	59.13	278.05	3.09071	S	juvenile	palm	no tag	Arecaceae	Astrocaryum	Astrocaryum ferrugineum	astr_ferr	1	0.7854	scatter-hoarding	long-lived pioneer	0.591	0.464171	especie - GWD	0.0189187	0.0148588	parcela	5.94	5.94	RB	2.82	2.21483	2.06	RB
P15	7.9	1.23415	59.13	278.05	3.09071	S	juvenile	palm	no tag	Arecaceae	Astrocaryum	Astrocaryum ferrugineum	astr_ferr	1	0.7854	scatter-hoarding	long-lived pioneer	0.591	0.464171	especie - GWD	0.0189187	0.0148588	parcela	5.94	5.94	RB	2.82	2.21483	2.06	RB
P15	7.9	1.23415	59.13	278.05	3.09071	S	juvenile	palm	no tag	Arecaceae	Astrocaryum	Astrocaryum ferrugineum	astr_ferr	1	0.7854	scatter-hoarding	long-lived pioneer	0.591	0.464171	especie - GWD	0.0189187	0.0148588	parcela	5.94	5.94	RB	2.82	2.21483	2.06	RB
P15	7.9	1.23415	59.13	278.05	3.09071	S	juvenile	palm	no tag	Arecaceae	Astrocaryum	Astrocaryum ferrugineum	astr_ferr	1	0.7854	scatter-hoarding	long-lived pioneer	0.591	0.464171	especie - GWD	0.0189187	0.0148588	parcela	5.94	5.94	RB	2.82	2.21483	2.06	RB
P15	7.9	1.23415	59.13	278.05	3.09071	S	juvenile	palm	no tag	Arecaceae	Astrocaryum	Astrocaryum ferrugineum	astr_ferr	1	0.7854	scatter-hoarding	long-lived pioneer	0.591	0.464171	especie - GWD	0.0189187	0.0148588	parcela	5.94	5.94	RB	2.82	2.21483	2.06	RB
P21	15.86	0.290963	18.33	415.22	2.74693	S	juvenile	palm	no tag	Arecaceae	Astrocaryum	Astrocaryum ferrugineum	astr_ferr	1	0.7854	scatter-hoarding	long-lived pioneer	0.591	0.464171	especie - GWD	0.0199523	0.0156705	parcela	5.94	5.94	RB	2.82	2.21483	2.06	RB
P15	7.9	1.23415	59.13	278.05	3.09071	S	juvenile	palm	no tag	Arecaceae	Astrocaryum	Astrocaryum ferrugineum	astr_ferr	1	0.7854	scatter-hoarding	long-lived pioneer	0.591	0.464171	especie - GWD	0.0189187	0.0148588	parcela	5.94	5.94	RB	2.82	2.21483	2.06	RB
P15	7.9	1.23415	59.13	278.05	3.09071	S	juvenile	palm	no tag	Arecaceae	Astrocaryum	Astrocaryum ferrugineum	astr_ferr	1	0.7854	scatter-hoarding	long-lived pioneer	0.591	0.464171	especie - GWD	0.0189187	0.0148588	parcela	5.94	5.94	RB	2.82	2.21483	2.06	RB
P23	6.84	0.609403	34.73	351.53	2.6536	S	juvenile	palm	no tag	Arecaceae	Astrocaryum	Astrocaryum ferrugineum	astr_ferr	1	0.7854	scatter-hoarding	long-lived pioneer	0.591	0.464171	especie - GWD	0.018644	0.014643	parcela	5.94	5.94	RB	2.82	2.21483	2.06	RB
P21	15.86	0.290963	18.33	415.22	2.74693	S	juvenile	palm	no tag	Arecaceae	Astrocaryum	Astrocaryum ferrugineum	astr_ferr	1	0.7854	scatter-hoarding	long-lived pioneer	0.591	0.464171	especie - GWD	0.0199523	0.0156705	parcela	5.94	5.94	RB	2.82	2.21483	2.06	RB
P21	15.86	0.290963	18.33	415.22	2.74693	S	juvenile	palm	no tag	Arecaceae	Astrocaryum	Astrocaryum ferrugineum	astr_ferr	1	0.7854	scatter-hoarding	long-lived pioneer	0.591	0.464171	especie - GWD	0.0199523	0.0156705	parcela	5.94	5.94	RB	2.82	2.21483	2.06	RB
P04	16.12	0.0666003	25.31	449.76	11.8029	S	juvenile	palm	no tag	Arecaceae	Astrocaryum	Astrocaryum ferrugineum	astr_ferr	1	0.7854	scatter-hoarding	long-lived pioneer	0.591	0.464171	especie - GWD	0.0200034	0.0157107	parcela	5.94	5.94	RB	2.82	2.21483	2.06	RB
P09	15.52	0.415484	14.62	342.08	3.55136	S	juvenile	palm	no tag	Arecaceae	Astrocaryum	Astrocaryum ferrugineum	astr_ferr	1	0.7854	scatter-hoarding	long-lived pioneer	0.591	0.464171	especie - GWD	0.0200064	0.015713	parcela	5.94	5.94	RB	2.82	2.21483	2.06	RB
P04	16.12	0.0666003	25.31	449.76	11.8029	S	juvenile	palm	no tag	Arecaceae	Astrocaryum	Astrocaryum ferrugineum	astr_ferr	1	0.7854	scatter-hoarding	long-lived pioneer	0.591	0.464171	especie - GWD	0.0200034	0.0157107	parcela	5.94	5.94	RB	2.82	2.21483	2.06	RB
P09	15.52	0.415484	14.62	342.08	3.55136	S	juvenile	palm	no tag	Arecaceae	Astrocaryum	Astrocaryum ferrugineum	astr_ferr	1	0.7854	scatter-hoarding	long-lived pioneer	0.591	0.464171	especie - GWD	0.0200064	0.015713	parcela	5.94	5.94	RB	2.82	2.21483	2.06	RB
P15	7.9	1.23415	59.13	278.05	3.09071	S	juvenile	palm	no tag	Arecaceae	Astrocaryum	Astrocaryum ferrugineum	astr_ferr	1	0.7854	scatter-hoarding	long-lived pioneer	0.591	0.464171	especie - GWD	0.0189187	0.0148588	parcela	5.94	5.94	RB	2.82	2.21483	2.06	RB
P04	16.12	0.0666003	25.31	449.76	11.8029	S	juvenile	palm	no tag	Arecaceae	Astrocaryum	Astrocaryum ferrugineum	astr_ferr	1	0.7854	scatter-hoarding	long-lived pioneer	0.591	0.464171	especie - GWD	0.0200034	0.0157107	parcela	5.94	5.94	RB	2.82	2.21483	2.06	RB
P25	6.95	0.20465	16.72	323	2.40659	S	juvenile	palm	no tag	Arecaceae	Astrocaryum	Astrocaryum ferrugineum	astr_ferr	1	0.7854	scatter-hoarding	long-lived pioneer	0.591	0.464171	especie - GWD	0.0183787	0.0144346	parcela	5.94	5.94	RB	2.82	2.21483	2.06	RB
P09	15.52	0.415484	14.62	342.08	3.55136	S	juvenile	palm	no tag	Arecaceae	Astrocaryum	Astrocaryum ferrugineum	astr_ferr	1	0.7854	scatter-hoarding	long-lived pioneer	0.591	0.464171	especie - GWD	0.0200064	0.015713	parcela	5.94	5.94	RB	2.82	2.21483	2.06	RB
P04	16.12	0.0666003	25.31	449.76	11.8029	S	juvenile	palm	no tag	Arecaceae	Astrocaryum	Astrocaryum ferrugineum	astr_ferr	1	0.7854	scatter-hoarding	long-lived pioneer	0.591	0.464171	especie - GWD	0.0200034	0.0157107	parcela	5.94	5.94	RB	2.82	2.21483	2.06	RB
P15	7.9	1.23415	59.13	278.05	3.09071	S	juvenile	palm	no tag	Arecaceae	Astrocaryum	Astrocaryum ferrugineum	astr_ferr	1	0.7854	scatter-hoarding	long-lived pioneer	0.591	0.464171	especie - GWD	0.0189187	0.0148588	parcela	5.94	5.94	RB	2.82	2.21483	2.06	RB
P10	22.92	0.339712	8.48	307.33	3.45703	S	juvenile	palm	no tag	Arecaceae	Astrocaryum	Astrocaryum ferrugineum	astr_ferr	1	0.7854	scatter-hoarding	long-lived pioneer	0.591	0.464171	especie - GWD	0.0195928	0.0153882	parcela	5.94	5.94	RB	2.82	2.21483	2.06	RB
P05	25.79	1.37267	20.72	324.92	6.47935	S	juvenile	palm	no tag	Arecaceae	Astrocaryum	Astrocaryum ferrugineum	astr_ferr	1	0.7854	scatter-hoarding	long-lived pioneer	0.591	0.464171	especie - GWD	0.0189097	0.0148517	parcela	5.94	5.94	RB	2.82	2.21483	2.06	RB
P03	13.34	0.301736	19.43	289.17	10.7581	S	juvenile	palm	no tag	Arecaceae	Astrocaryum	Astrocaryum ferrugineum	astr_ferr	1	0.7854	scatter-hoarding	long-lived pioneer	0.591	0.464171	especie - GWD	0.0200778	0.0157691	parcela	5.94	5.94	RB	2.82	2.21483	2.06	RB
P15	7.9	1.23415	59.13	278.05	3.09071	S	juvenile	palm	no tag	Arecaceae	Astrocaryum	Astrocaryum ferrugineum	astr_ferr	1	0.7854	scatter-hoarding	long-lived pioneer	0.591	0.464171	especie - GWD	0.0189187	0.0148588	parcela	5.94	5.94	RB	2.82	2.21483	2.06	RB
P05	25.79	1.37267	20.72	324.92	6.47935	S	juvenile	palm	no tag	Arecaceae	Astrocaryum	Astrocaryum ferrugineum	astr_ferr	1	0.7854	scatter-hoarding	long-lived pioneer	0.591	0.464171	especie - GWD	0.0189097	0.0148517	parcela	5.94	5.94	RB	2.82	2.21483	2.06	RB
P04	16.12	0.0666003	25.31	449.76	11.8029	S	juvenile	palm	no tag	Arecaceae	Astrocaryum	Astrocaryum ferrugineum	astr_ferr	1	0.7854	scatter-hoarding	long-lived pioneer	0.591	0.464171	especie - GWD	0.0200034	0.0157107	parcela	5.94	5.94	RB	2.82	2.21483	2.06	RB
P15	7.9	1.23415	59.13	278.05	3.09071	S	juvenile	palm	no tag	Arecaceae	Astrocaryum	Astrocaryum ferrugineum	astr_ferr	1	0.7854	scatter-hoarding	long-lived pioneer	0.591	0.464171	especie - GWD	0.0189187	0.0148588	parcela	5.94	5.94	RB	2.82	2.21483	2.06	RB
P26	10.76	0.381414	19.4	317.47	2.40189	S	juvenile	palm	no tag	Arecaceae	Astrocaryum	Astrocaryum ferrugineum	astr_ferr	1	0.7854	scatter-hoarding	long-lived pioneer	0.591	0.464171	especie - GWD	0.0187715	0.0147431	parcela	5.94	5.94	RB	2.82	2.21483	2.06	RB
P26	10.76	0.381414	19.4	317.47	2.40189	S	juvenile	palm	no tag	Arecaceae	Astrocaryum	Astrocaryum ferrugineum	astr_ferr	1	0.7854	scatter-hoarding	long-lived pioneer	0.591	0.464171	especie - GWD	0.0187715	0.0147431	parcela	5.94	5.94	RB	2.82	2.21483	2.06	RB
P05	25.79	1.37267	20.72	324.92	6.47935	S	juvenile	palm	no tag	Arecaceae	Astrocaryum	Astrocaryum ferrugineum	astr_ferr	1	0.7854	scatter-hoarding	long-lived pioneer	0.591	0.464171	especie - GWD	0.0189097	0.0148517	parcela	5.94	5.94	RB	2.82	2.21483	2.06	RB
P05	25.79	1.37267	20.72	324.92	6.47935	S	juvenile	palm	no tag	Arecaceae	Astrocaryum	Astrocaryum ferrugineum	astr_ferr	1	0.7854	scatter-hoarding	long-lived pioneer	0.591	0.464171	especie - GWD	0.0189097	0.0148517	parcela	5.94	5.94	RB	2.82	2.21483	2.06	RB
P26	10.76	0.381414	19.4	317.47	2.40189	S	juvenile	palm	no tag	Arecaceae	Astrocaryum	Astrocaryum ferrugineum	astr_ferr	1	0.7854	scatter-hoarding	long-lived pioneer	0.591	0.464171	especie - GWD	0.0187715	0.0147431	parcela	5.94	5.94	RB	2.82	2.21483	2.06	RB
P15	7.9	1.23415	59.13	278.05	3.09071	S	juvenile	palm	no tag	Arecaceae	Astrocaryum	Astrocaryum ferrugineum	astr_ferr	1	0.7854	scatter-hoarding	long-lived pioneer	0.591	0.464171	especie - GWD	0.0189187	0.0148588	parcela	5.94	5.94	RB	2.82	2.21483	2.06	RB
P05	25.79	1.37267	20.72	324.92	6.47935	S	juvenile	palm	no tag	Arecaceae	Astrocaryum	Astrocaryum ferrugineum	astr_ferr	1	0.7854	scatter-hoarding	long-lived pioneer	0.591	0.464171	especie - GWD	0.0189097	0.0148517	parcela	5.94	5.94	RB	2.82	2.21483	2.06	RB
P26	10.76	0.381414	19.4	317.47	2.40189	S	juvenile	palm	no tag	Arecaceae	Astrocaryum	Astrocaryum ferrugineum	astr_ferr	1	0.7854	scatter-hoarding	long-lived pioneer	0.591	0.464171	especie - GWD	0.0187715	0.0147431	parcela	5.94	5.94	RB	2.82	2.21483	2.06	RB
P26	10.76	0.381414	19.4	317.47	2.40189	S	juvenile	palm	no tag	Arecaceae	Astrocaryum	Astrocaryum ferrugineum	astr_ferr	1	0.7854	scatter-hoarding	long-lived pioneer	0.591	0.464171	especie - GWD	0.0187715	0.0147431	parcela	5.94	5.94	RB	2.82	2.21483	2.06	RB
P15	7.9	1.23415	59.13	278.05	3.09071	S	juvenile	palm	no tag	Arecaceae	Astrocaryum	Astrocaryum ferrugineum	astr_ferr	1	0.7854	scatter-hoarding	long-lived pioneer	0.591	0.464171	especie - GWD	0.0189187	0.0148588	parcela	5.94	5.94	RB	2.82	2.21483	2.06	RB
P15	7.9	1.23415	59.13	278.05	3.09071	S	juvenile	palm	no tag	Arecaceae	Astrocaryum	Astrocaryum ferrugineum	astr_ferr	1	0.7854	scatter-hoarding	long-lived pioneer	0.591	0.464171	especie - GWD	0.0189187	0.0148588	parcela	5.94	5.94	RB	2.82	2.21483	2.06	RB
P26	10.76	0.381414	19.4	317.47	2.40189	S	juvenile	palm	no tag	Arecaceae	Astrocaryum	Astrocaryum ferrugineum	astr_ferr	1	0.7854	scatter-hoarding	long-lived pioneer	0.591	0.464171	especie - GWD	0.0187715	0.0147431	parcela	5.94	5.94	RB	2.82	2.21483	2.06	RB
P15	7.9	1.23415	59.13	278.05	3.09071	S	juvenile	palm	no tag	Arecaceae	Astrocaryum	Astrocaryum ferrugineum	astr_ferr	1	0.7854	scatter-hoarding	long-lived pioneer	0.591	0.464171	especie - GWD	0.0189187	0.0148588	parcela	5.94	5.94	RB	2.82	2.21483	2.06	RB
P11	19.49	0.724285	24.92	317.63	3.53039	S	juvenile	palm	no tag	Arecaceae	Astrocaryum	Astrocaryum ferrugineum	astr_ferr	1	0.7854	scatter-hoarding	long-lived pioneer	0.591	0.464171	especie - GWD	0.0189672	0.0148969	parcela	5.94	5.94	RB	2.82	2.21483	2.06	RB
P15	7.9	1.23415	59.13	278.05	3.09071	S	juvenile	palm	no tag	Arecaceae	Astrocaryum	Astrocaryum ferrugineum	astr_ferr	1	0.7854	scatter-hoarding	long-lived pioneer	0.591	0.464171	especie - GWD	0.0189187	0.0148588	parcela	5.94	5.94	RB	2.82	2.21483	2.06	RB
P04	16.12	0.0666003	25.31	449.76	11.8029	S	juvenile	palm	no tag	Arecaceae	Astrocaryum	Astrocaryum ferrugineum	astr_ferr	1	0.7854	scatter-hoarding	long-lived pioneer	0.591	0.464171	especie - GWD	0.0200034	0.0157107	parcela	5.94	5.94	RB	2.82	2.21483	2.06	RB
P26	10.76	0.381414	19.4	317.47	2.40189	S	juvenile	palm	no tag	Arecaceae	Astrocaryum	Astrocaryum ferrugineum	astr_ferr	1	0.7854	scatter-hoarding	long-lived pioneer	0.591	0.464171	especie - GWD	0.0187715	0.0147431	parcela	5.94	5.94	RB	2.82	2.21483	2.06	RB
P22	12.31	1.96778	16.8	325.37	2.73922	S	juvenile	palm	no tag	Arecaceae	Astrocaryum	Astrocaryum ferrugineum	astr_ferr	1	0.7854	scatter-hoarding	long-lived pioneer	0.591	0.464171	especie - GWD	0.0199792	0.0156917	parcela	5.94	5.94	RB	2.82	2.21483	2.06	RB
P04	16.12	0.0666003	25.31	449.76	11.8029	S	juvenile	palm	no tag	Arecaceae	Astrocaryum	Astrocaryum ferrugineum	astr_ferr	1	0.7854	scatter-hoarding	long-lived pioneer	0.591	0.464171	especie - GWD	0.0200034	0.0157107	parcela	5.94	5.94	RB	2.82	2.21483	2.06	RB
P26	10.76	0.381414	19.4	317.47	2.40189	S	juvenile	palm	no tag	Arecaceae	Astrocaryum	Astrocaryum ferrugineum	astr_ferr	1	0.7854	scatter-hoarding	long-lived pioneer	0.591	0.464171	especie - GWD	0.0187715	0.0147431	parcela	5.94	5.94	RB	2.82	2.21483	2.06	RB
P15	7.9	1.23415	59.13	278.05	3.09071	S	juvenile	palm	no tag	Arecaceae	Astrocaryum	Astrocaryum ferrugineum	astr_ferr	1	0.7854	scatter-hoarding	long-lived pioneer	0.591	0.464171	especie - GWD	0.0189187	0.0148588	parcela	5.94	5.94	RB	2.82	2.21483	2.06	RB
P15	7.9	1.23415	59.13	278.05	3.09071	S	juvenile	palm	no tag	Arecaceae	Astrocaryum	Astrocaryum ferrugineum	astr_ferr	1	0.7854	scatter-hoarding	long-lived pioneer	0.591	0.464171	especie - GWD	0.0189187	0.0148588	parcela	5.94	5.94	RB	2.82	2.21483	2.06	RB
P15	7.9	1.23415	59.13	278.05	3.09071	S	juvenile	palm	no tag	Arecaceae	Astrocaryum	Astrocaryum ferrugineum	astr_ferr	1	0.7854	scatter-hoarding	long-lived pioneer	0.591	0.464171	especie - GWD	0.0189187	0.0148588	parcela	5.94	5.94	RB	2.82	2.21483	2.06	RB
P04	16.12	0.0666003	25.31	449.76	11.8029	S	juvenile	palm	no tag	Arecaceae	Astrocaryum	Astrocaryum ferrugineum	astr_ferr	1	0.7854	scatter-hoarding	long-lived pioneer	0.591	0.464171	especie - GWD	0.0200034	0.0157107	parcela	5.94	5.94	RB	2.82	2.21483	2.06	RB
P15	7.9	1.23415	59.13	278.05	3.09071	S	juvenile	palm	no tag	Arecaceae	Astrocaryum	Astrocaryum ferrugineum	astr_ferr	1	0.7854	scatter-hoarding	long-lived pioneer	0.591	0.464171	especie - GWD	0.0189187	0.0148588	parcela	5.94	5.94	RB	2.82	2.21483	2.06	RB
P15	7.9	1.23415	59.13	278.05	3.09071	S	juvenile	palm	no tag	Arecaceae	Astrocaryum	Astrocaryum ferrugineum	astr_ferr	1	0.7854	scatter-hoarding	long-lived pioneer	0.591	0.464171	especie - GWD	0.0189187	0.0148588	parcela	5.94	5.94	RB	2.82	2.21483	2.06	RB
P15	7.9	1.23415	59.13	278.05	3.09071	S	juvenile	palm	no tag	Arecaceae	Astrocaryum	Astrocaryum ferrugineum	astr_ferr	1	0.7854	scatter-hoarding	long-lived pioneer	0.591	0.464171	especie - GWD	0.0189187	0.0148588	parcela	5.94	5.94	RB	2.82	2.21483	2.06	RB
P05	25.79	1.37267	20.72	324.92	6.47935	S	juvenile	palm	no tag	Arecaceae	Astrocaryum	Astrocaryum ferrugineum	astr_ferr	1	0.7854	scatter-hoarding	long-lived pioneer	0.591	0.464171	especie - GWD	0.0189097	0.0148517	parcela	5.94	5.94	RB	2.82	2.21483	2.06	RB
P15	7.9	1.23415	59.13	278.05	3.09071	S	juvenile	palm	no tag	Arecaceae	Astrocaryum	Astrocaryum ferrugineum	astr_ferr	1	0.7854	scatter-hoarding	long-lived pioneer	0.591	0.464171	especie - GWD	0.0189187	0.0148588	parcela	5.94	5.94	RB	2.82	2.21483	2.06	RB
P09	15.52	0.415484	14.62	342.08	3.55136	S	juvenile	palm	no tag	Arecaceae	Astrocaryum	Astrocaryum ferrugineum	astr_ferr	1	0.7854	scatter-hoarding	long-lived pioneer	0.591	0.464171	especie - GWD	0.0200064	0.015713	parcela	5.94	5.94	RB	2.82	2.21483	2.06	RB
P05	25.79	1.37267	20.72	324.92	6.47935	S	juvenile	palm	no tag	Arecaceae	Astrocaryum	Astrocaryum ferrugineum	astr_ferr	1	0.7854	scatter-hoarding	long-lived pioneer	0.591	0.464171	especie - GWD	0.0189097	0.0148517	parcela	5.94	5.94	RB	2.82	2.21483	2.06	RB
P15	7.9	1.23415	59.13	278.05	3.09071	S	juvenile	palm	no tag	Arecaceae	Astrocaryum	Astrocaryum ferrugineum	astr_ferr	1	0.7854	scatter-hoarding	long-lived pioneer	0.591	0.464171	especie - GWD	0.0189187	0.0148588	parcela	5.94	5.94	RB	2.82	2.21483	2.06	RB
P15	7.9	1.23415	59.13	278.05	3.09071	S	juvenile	palm	no tag	Arecaceae	Astrocaryum	Astrocaryum ferrugineum	astr_ferr	1	0.7854	scatter-hoarding	long-lived pioneer	0.591	0.464171	especie - GWD	0.0189187	0.0148588	parcela	5.94	5.94	RB	2.82	2.21483	2.06	RB
P15	7.9	1.23415	59.13	278.05	3.09071	S	juvenile	palm	no tag	Arecaceae	Astrocaryum	Astrocaryum ferrugineum	astr_ferr	1	0.7854	scatter-hoarding	long-lived pioneer	0.591	0.464171	especie - GWD	0.0189187	0.0148588	parcela	5.94	5.94	RB	2.82	2.21483	2.06	RB
P21	15.86	0.290963	18.33	415.22	2.74693	S	juvenile	palm	no tag	Arecaceae	Astrocaryum	Astrocaryum ferrugineum	astr_ferr	1	0.7854	scatter-hoarding	long-lived pioneer	0.591	0.464171	especie - GWD	0.0199523	0.0156705	parcela	5.94	5.94	RB	2.82	2.21483	2.06	RB
P15	7.9	1.23415	59.13	278.05	3.09071	S	juvenile	palm	no tag	Arecaceae	Astrocaryum	Astrocaryum ferrugineum	astr_ferr	1	0.7854	scatter-hoarding	long-lived pioneer	0.591	0.464171	especie - GWD	0.0189187	0.0148588	parcela	5.94	5.94	RB	2.82	2.21483	2.06	RB
P21	15.86	0.290963	18.33	415.22	2.74693	S	juvenile	palm	no tag	Arecaceae	Astrocaryum	Astrocaryum ferrugineum	astr_ferr	1	0.7854	scatter-hoarding	long-lived pioneer	0.591	0.464171	especie - GWD	0.0199523	0.0156705	parcela	5.94	5.94	RB	2.82	2.21483	2.06	RB
P15	7.9	1.23415	59.13	278.05	3.09071	S	juvenile	palm	no tag	Arecaceae	Astrocaryum	Astrocaryum ferrugineum	astr_ferr	1	0.7854	scatter-hoarding	long-lived pioneer	0.591	0.464171	especie - GWD	0.0189187	0.0148588	parcela	5.94	5.94	RB	2.82	2.21483	2.06	RB
P15	7.9	1.23415	59.13	278.05	3.09071	S	juvenile	palm	no tag	Arecaceae	Astrocaryum	Astrocaryum ferrugineum	astr_ferr	1	0.7854	scatter-hoarding	long-lived pioneer	0.591	0.464171	especie - GWD	0.0189187	0.0148588	parcela	5.94	5.94	RB	2.82	2.21483	2.06	RB
P26	10.76	0.381414	19.4	317.47	2.40189	S	juvenile	palm	no tag	Arecaceae	Astrocaryum	Astrocaryum ferrugineum	astr_ferr	1	0.7854	scatter-hoarding	long-lived pioneer	0.591	0.464171	especie - GWD	0.0187715	0.0147431	parcela	5.94	5.94	RB	2.82	2.21483	2.06	RB
P15	7.9	1.23415	59.13	278.05	3.09071	S	juvenile	palm	no tag	Arecaceae	Astrocaryum	Astrocaryum ferrugineum	astr_ferr	1	0.7854	scatter-hoarding	long-lived pioneer	0.591	0.464171	especie - GWD	0.0189187	0.0148588	parcela	5.94	5.94	RB	2.82	2.21483	2.06	RB
P09	15.52	0.415484	14.62	342.08	3.55136	S	juvenile	palm	no tag	Arecaceae	Astrocaryum	Astrocaryum ferrugineum	astr_ferr	1	0.7854	scatter-hoarding	long-lived pioneer	0.591	0.464171	especie - GWD	0.0200064	0.015713	parcela	5.94	5.94	RB	2.82	2.21483	2.06	RB
P15	7.9	1.23415	59.13	278.05	3.09071	S	juvenile	palm	no tag	Arecaceae	Astrocaryum	Astrocaryum ferrugineum	astr_ferr	1	0.7854	scatter-hoarding	long-lived pioneer	0.591	0.464171	especie - GWD	0.0189187	0.0148588	parcela	5.94	5.94	RB	2.82	2.21483	2.06	RB
P21	15.86	0.290963	18.33	415.22	2.74693	S	juvenile	palm	no tag	Arecaceae	Astrocaryum	Astrocaryum ferrugineum	astr_ferr	1	0.7854	scatter-hoarding	long-lived pioneer	0.591	0.464171	especie - GWD	0.0199523	0.0156705	parcela	5.94	5.94	RB	2.82	2.21483	2.06	RB
P23	6.84	0.609403	34.73	351.53	2.6536	S	juvenile	palm	no tag	Arecaceae	Astrocaryum	Astrocaryum ferrugineum	astr_ferr	1	0.7854	scatter-hoarding	long-lived pioneer	0.591	0.464171	especie - GWD	0.018644	0.014643	parcela	5.94	5.94	RB	2.82	2.21483	2.06	RB
P15	7.9	1.23415	59.13	278.05	3.09071	S	juvenile	palm	no tag	Arecaceae	Astrocaryum	Astrocaryum ferrugineum	astr_ferr	1	0.7854	scatter-hoarding	long-lived pioneer	0.591	0.464171	especie - GWD	0.0189187	0.0148588	parcela	5.94	5.94	RB	2.82	2.21483	2.06	RB
P15	7.9	1.23415	59.13	278.05	3.09071	S	juvenile	palm	no tag	Arecaceae	Astrocaryum	Astrocaryum ferrugineum	astr_ferr	1	0.7854	scatter-hoarding	long-lived pioneer	0.591	0.464171	especie - GWD	0.0189187	0.0148588	parcela	5.94	5.94	RB	2.82	2.21483	2.06	RB
P15	7.9	1.23415	59.13	278.05	3.09071	S	juvenile	palm	no tag	Arecaceae	Astrocaryum	Astrocaryum ferrugineum	astr_ferr	1	0.7854	scatter-hoarding	long-lived pioneer	0.591	0.464171	especie - GWD	0.0189187	0.0148588	parcela	5.94	5.94	RB	2.82	2.21483	2.06	RB
P15	7.9	1.23415	59.13	278.05	3.09071	S	juvenile	palm	no tag	Arecaceae	Astrocaryum	Astrocaryum ferrugineum	astr_ferr	1	0.7854	scatter-hoarding	long-lived pioneer	0.591	0.464171	especie - GWD	0.0189187	0.0148588	parcela	5.94	5.94	RB	2.82	2.21483	2.06	RB
P15	7.9	1.23415	59.13	278.05	3.09071	S	juvenile	palm	no tag	Arecaceae	Astrocaryum	Astrocaryum sciophilum	astr_scio	1	0.7854	scatter-hoarding	long-lived pioneer	0.591	0.464171	genero - GWD	0.0189187	0.0148588	parcela	10	10	Kew database - genus	5.5	4.3197	3	RB
P15	7.9	1.23415	59.13	278.05	3.09071	S	juvenile	palm	no tag	Arecaceae	Astrocaryum	Astrocaryum sciophilum	astr_scio	1	0.7854	scatter-hoarding	long-lived pioneer	0.591	0.464171	genero - GWD	0.0189187	0.0148588	parcela	10	10	Kew database - genus	5.5	4.3197	3	RB
P15	7.9	1.23415	59.13	278.05	3.09071	S	juvenile	palm	no tag	Arecaceae	Astrocaryum	Astrocaryum sciophilum	astr_scio	1	0.7854	scatter-hoarding	long-lived pioneer	0.591	0.464171	genero - GWD	0.0189187	0.0148588	parcela	10	10	Kew database - genus	5.5	4.3197	3	RB
P15	7.9	1.23415	59.13	278.05	3.09071	S	juvenile	palm	no tag	Arecaceae	Astrocaryum	Astrocaryum sciophilum	astr_scio	1	0.7854	scatter-hoarding	long-lived pioneer	0.591	0.464171	genero - GWD	0.0189187	0.0148588	parcela	10	10	Kew database - genus	5.5	4.3197	3	RB
P15	7.9	1.23415	59.13	278.05	3.09071	S	juvenile	palm	no tag	Arecaceae	Astrocaryum	Astrocaryum sciophilum	astr_scio	1	0.7854	scatter-hoarding	long-lived pioneer	0.591	0.464171	genero - GWD	0.0189187	0.0148588	parcela	10	10	Kew database - genus	5.5	4.3197	3	RB
P02	4.6	0.0801714	13.38	314.22	13.797	S	juvenile	palm	no tag	Arecaceae	Astrocaryum	Astrocaryum sciophilum	astr_scio	1	0.7854	scatter-hoarding	long-lived pioneer	0.591	0.464171	genero - GWD	0.0207833	0.0163232	parcela	10	10	Kew database - genus	5.5	4.3197	3	RB
P30	18.44	0.455016	64.22	400.92	3.07331	S	juvenile	palm	no tag	Arecaceae	Astrocaryum	Astrocaryum sciophilum	astr_scio	1	0.7854	endozoochory	long-lived pioneer	0.591	0.464171	genero - GWD	0.0190434	0.0149567	parcela	10	10	Kew database - genus	5.5	4.3197	3	RB
P27	46.71	0.13085	27.35	492.06	4.28571	S	juvenile	palm	no tag	Arecaceae	Astrocaryum	Astrocaryum sciophilum	astr_scio	1	0.7854	scatter-hoarding	long-lived pioneer	0.591	0.464171	genero - GWD	0.0202271	0.0158864	parcela	10	10	Kew database - genus	5.5	4.3197	3	RB
P30	18.44	0.455016	64.22	400.92	3.07331	S	juvenile	palm	no tag	Arecaceae	Astrocaryum	Astrocaryum sciophilum	astr_scio	1	0.7854	endozoochory	long-lived pioneer	0.591	0.464171	genero - GWD	0.0190434	0.0149567	parcela	10	10	Kew database - genus	5.5	4.3197	3	RB
P27	46.71	0.13085	27.35	492.06	4.28571	S	juvenile	palm	no tag	Arecaceae	Astrocaryum	Astrocaryum sciophilum	astr_scio	1	0.7854	endozoochory	long-lived pioneer	0.591	0.464171	genero - GWD	0.0202271	0.0158864	parcela	10	10	Kew database - genus	5.5	4.3197	3	RB
P27	46.71	0.13085	27.35	492.06	4.28571	S	juvenile	palm	no tag	Arecaceae	Astrocaryum	Astrocaryum sciophilum	astr_scio	1	0.7854	endozoochory	long-lived pioneer	0.591	0.464171	genero - GWD	0.0202271	0.0158864	parcela	10	10	Kew database - genus	5.5	4.3197	3	RB
P27	46.71	0.13085	27.35	492.06	4.28571	S	juvenile	palm	no tag	Arecaceae	Astrocaryum	Astrocaryum sciophilum	astr_scio	1	0.7854	endozoochory	long-lived pioneer	0.591	0.464171	genero - GWD	0.0202271	0.0158864	parcela	10	10	Kew database - genus	5.5	4.3197	3	RB
P27	46.71	0.13085	27.35	492.06	4.28571	S	juvenile	palm	no tag	Arecaceae	Astrocaryum	Astrocaryum sciophilum	astr_scio	1	0.7854	endozoochory	long-lived pioneer	0.591	0.464171	genero - GWD	0.0202271	0.0158864	parcela	10	10	Kew database - genus	5.5	4.3197	3	RB
P30	18.44	0.455016	64.22	400.92	3.07331	S	juvenile	palm	no tag	Arecaceae	Astrocaryum	Astrocaryum sciophilum	astr_scio	1	0.7854	endozoochory	long-lived pioneer	0.591	0.464171	genero - GWD	0.0190434	0.0149567	parcela	10	10	Kew database - genus	5.5	4.3197	3	RB
P30	18.44	0.455016	64.22	400.92	3.07331	S	juvenile	palm	no tag	Arecaceae	Astrocaryum	Astrocaryum sciophilum	astr_scio	1	0.7854	endozoochory	long-lived pioneer	0.591	0.464171	genero - GWD	0.0190434	0.0149567	parcela	10	10	Kew database - genus	5.5	4.3197	3	RB
P27	46.71	0.13085	27.35	492.06	4.28571	S	juvenile	palm	no tag	Arecaceae	Astrocaryum	Astrocaryum sciophilum	astr_scio	1	0.7854	endozoochory	long-lived pioneer	0.591	0.464171	genero - GWD	0.0202271	0.0158864	parcela	10	10	Kew database - genus	5.5	4.3197	3	RB
P30	18.44	0.455016	64.22	400.92	3.07331	S	juvenile	palm	no tag	Arecaceae	Astrocaryum	Astrocaryum sciophilum	astr_scio	1	0.7854	endozoochory	long-lived pioneer	0.591	0.464171	genero - GWD	0.0190434	0.0149567	parcela	10	10	Kew database - genus	5.5	4.3197	3	RB
P27	46.71	0.13085	27.35	492.06	4.28571	S	juvenile	palm	no tag	Arecaceae	Astrocaryum	Astrocaryum sciophilum	astr_scio	1	0.7854	scatter-hoarding	long-lived pioneer	0.591	0.464171	genero - GWD	0.0202271	0.0158864	parcela	10	10	Kew database - genus	5.5	4.3197	3	RB
P30	18.44	0.455016	64.22	400.92	3.07331	S	juvenile	palm	no tag	Arecaceae	Astrocaryum	Astrocaryum sciophilum	astr_scio	1	0.7854	endozoochory	long-lived pioneer	0.591	0.464171	genero - GWD	0.0190434	0.0149567	parcela	10	10	Kew database - genus	5.5	4.3197	3	RB
P24	15.66	0.751957	17.6	320.78	2.63926	S	juvenile	sapling	J3526	Anacardiaceae	Astronium	Astronium graveolens	astr_grav	3.36	8.86685	endozoochory	long-lived pioneer	0.466059	4.13248	familia_geral	0.0154667	0.137141	genero_geral	0.026	0.08736	RB	3.01	26.6892	3.24	RB
P06	11.4	0.825555	23.24	238.94	6.50961	S	juvenile	sapling	J2059	Anacardiaceae	Astronium	Astronium lecointei	astr_leco	2.09	3.43071	endozoochory	long-lived pioneer	0.466059	1.59891	familia_geral	0.0154667	0.0530616	especie	0.026	0.05434	RB - genus	3.01	10.3264	3.24	RB - genus
P15	7.9	1.23415	59.13	278.05	3.09071	S	juvenile	sapling	J2966	Anacardiaceae	Astronium	Astronium lecointei	astr_leco	1.24	1.20763	endozoochory	long-lived pioneer	0.466059	0.562828	familia_geral	0.0154667	0.018678	especie	0.026	0.03224	RB - genus	3.01	3.63497	3.24	RB - genus
P15	7.9	1.23415	59.13	278.05	3.09071	S	juvenile	sapling	J2993	Anacardiaceae	Astronium	Astronium lecointei	astr_leco	1.98	3.07908	endozoochory	long-lived pioneer	0.466059	1.43503	familia_geral	0.0154667	0.0476231	especie	0.026	0.05148	RB - genus	3.01	9.26804	3.24	RB - genus
P30	18.44	0.455016	64.22	400.92	3.07331	S	juvenile	palm	no tag	Arecaceae	Attalea	Attalea attaleoides	atta_atta	1	0.7854	scatter-hoarding	short-lived pioneer	0.32	0.251328	genero - GWD	0.0190434	0.0149567	parcela	5	5	Kew database - genus	5.88	4.61815	2.64	RB
P30	18.44	0.455016	64.22	400.92	3.07331	S	juvenile	palm	no tag	Arecaceae	Attalea	Attalea attaleoides	atta_atta	1	0.7854	scatter-hoarding	short-lived pioneer	0.32	0.251328	genero - GWD	0.0190434	0.0149567	parcela	5	5	Kew database - genus	5.88	4.61815	2.64	RB
P30	18.44	0.455016	64.22	400.92	3.07331	S	juvenile	palm	no tag	Arecaceae	Attalea	Attalea attaleoides	atta_atta	1	0.7854	scatter-hoarding	short-lived pioneer	0.32	0.251328	genero - GWD	0.0190434	0.0149567	parcela	5	5	Kew database - genus	5.88	4.61815	2.64	RB
P30	18.44	0.455016	64.22	400.92	3.07331	S	juvenile	palm	no tag	Arecaceae	Attalea	Attalea attaleoides	atta_atta	1	0.7854	scatter-hoarding	short-lived pioneer	0.32	0.251328	genero - GWD	0.0190434	0.0149567	parcela	5	5	Kew database - genus	5.88	4.61815	2.64	RB
P15	7.9	1.23415	59.13	278.05	3.09071	B	adult	palm	2097	Arecaceae	Attalea	Attalea maripa	atta_mari	10	78.54	scatter-hoarding	short-lived pioneer	0.32	25.1328	genero - GWD	0.0189187	1.48588	parcela	5	50	Kew database - genus	5.88	461.815	2.64	RB - genus
P24	15.66	0.751957	17.6	320.78	2.63926	B	adult	palm	2343	Arecaceae	Attalea	Attalea maripa	atta_mari	10	78.54	scatter-hoarding	short-lived pioneer	0.32	25.1328	genero - GWD	0.0197727	1.55295	parcela	5	50	Kew database - genus	5.88	461.815	2.64	RB - genus
P23	6.84	0.609403	34.73	351.53	2.6536	B	adult	palm	2469	Arecaceae	Attalea	Attalea maripa	atta_mari	10	78.54	scatter-hoarding	short-lived pioneer	0.32	25.1328	genero - GWD	0.018644	1.4643	parcela	5	50	Kew database - genus	5.88	461.815	2.64	RB - genus
P22	12.31	1.96778	16.8	325.37	2.73922	B	adult	palm	2766	Arecaceae	Attalea	Attalea maripa	atta_mari	10	78.54	scatter-hoarding	short-lived pioneer	0.32	25.1328	genero - GWD	0.0199792	1.56917	parcela	5	50	Kew database - genus	5.88	461.815	2.64	RB - genus
P23	6.84	0.609403	34.73	351.53	2.6536	S	juvenile	palm	no tag	Arecaceae	Attalea	Attalea maripa	atta_mari	1	0.7854	scatter-hoarding	short-lived pioneer	0.32	0.251328	genero - GWD	0.018644	0.014643	parcela	5	5	Kew database - genus	5.88	4.61815	2.64	RB - genus
P23	6.84	0.609403	34.73	351.53	2.6536	S	juvenile	palm	no tag	Arecaceae	Attalea	Attalea maripa	atta_mari	1	0.7854	scatter-hoarding	short-lived pioneer	0.32	0.251328	genero - GWD	0.018644	0.014643	parcela	5	5	Kew database - genus	5.88	4.61815	2.64	RB - genus
P26	10.76	0.381414	19.4	317.47	2.40189	S	juvenile	palm	no tag	Arecaceae	Attalea	Attalea maripa	atta_mari	1	0.7854	scatter-hoarding	short-lived pioneer	0.32	0.251328	genero - GWD	0.0187715	0.0147431	parcela	5	5	Kew database - genus	5.88	4.61815	2.64	RB - genus
P23	6.84	0.609403	34.73	351.53	2.6536	S	juvenile	palm	no tag	Arecaceae	Attalea	Attalea maripa	atta_mari	1	0.7854	scatter-hoarding	short-lived pioneer	0.32	0.251328	genero - GWD	0.018644	0.014643	parcela	5	5	Kew database - genus	5.88	4.61815	2.64	RB - genus
P29	18.26	0.318419	18.83	408.88	3.12004	S	juvenile	palm	no tag	Arecaceae	Attalea	Attalea maripa	atta_mari	1	0.7854	scatter-hoarding	short-lived pioneer	0.32	0.251328	genero - GWD	0.019032	0.0149477	parcela	5	5	Kew database - genus	5.88	4.61815	2.64	RB - genus
P23	6.84	0.609403	34.73	351.53	2.6536	S	juvenile	palm	no tag	Arecaceae	Attalea	Attalea maripa	atta_mari	1	0.7854	scatter-hoarding	short-lived pioneer	0.32	0.251328	genero - GWD	0.018644	0.014643	parcela	5	5	Kew database - genus	5.88	4.61815	2.64	RB - genus
P23	6.84	0.609403	34.73	351.53	2.6536	S	juvenile	palm	no tag	Arecaceae	Attalea	Attalea maripa	atta_mari	1	0.7854	scatter-hoarding	short-lived pioneer	0.32	0.251328	genero - GWD	0.018644	0.014643	parcela	5	5	Kew database - genus	5.88	4.61815	2.64	RB - genus
P23	6.84	0.609403	34.73	351.53	2.6536	S	juvenile	palm	no tag	Arecaceae	Attalea	Attalea maripa	atta_mari	1	0.7854	scatter-hoarding	short-lived pioneer	0.32	0.251328	genero - GWD	0.018644	0.014643	parcela	5	5	Kew database - genus	5.88	4.61815	2.64	RB - genus
P23	6.84	0.609403	34.73	351.53	2.6536	S	juvenile	palm	no tag	Arecaceae	Attalea	Attalea maripa	atta_mari	1	0.7854	scatter-hoarding	short-lived pioneer	0.32	0.251328	genero - GWD	0.018644	0.014643	parcela	5	5	Kew database - genus	5.88	4.61815	2.64	RB - genus
P26	10.76	0.381414	19.4	317.47	2.40189	S	juvenile	palm	no tag	Arecaceae	Attalea	Attalea maripa	atta_mari	1	0.7854	scatter-hoarding	short-lived pioneer	0.32	0.251328	genero - GWD	0.0187715	0.0147431	parcela	5	5	Kew database - genus	5.88	4.61815	2.64	RB - genus
P23	6.84	0.609403	34.73	351.53	2.6536	S	juvenile	palm	no tag	Arecaceae	Attalea	Attalea maripa	atta_mari	1	0.7854	scatter-hoarding	short-lived pioneer	0.32	0.251328	genero - GWD	0.018644	0.014643	parcela	5	5	Kew database - genus	5.88	4.61815	2.64	RB - genus
P23	6.84	0.609403	34.73	351.53	2.6536	S	juvenile	palm	no tag	Arecaceae	Attalea	Attalea maripa	atta_mari	1	0.7854	scatter-hoarding	short-lived pioneer	0.32	0.251328	genero - GWD	0.018644	0.014643	parcela	5	5	Kew database - genus	5.88	4.61815	2.64	RB - genus
P23	6.84	0.609403	34.73	351.53	2.6536	S	juvenile	palm	no tag	Arecaceae	Attalea	Attalea maripa	atta_mari	1	0.7854	scatter-hoarding	short-lived pioneer	0.32	0.251328	genero - GWD	0.018644	0.014643	parcela	5	5	Kew database - genus	5.88	4.61815	2.64	RB - genus
P23	6.84	0.609403	34.73	351.53	2.6536	S	juvenile	palm	no tag	Arecaceae	Attalea	Attalea maripa	atta_mari	1	0.7854	scatter-hoarding	short-lived pioneer	0.32	0.251328	genero - GWD	0.018644	0.014643	parcela	5	5	Kew database - genus	5.88	4.61815	2.64	RB - genus
P23	6.84	0.609403	34.73	351.53	2.6536	S	juvenile	palm	no tag	Arecaceae	Attalea	Attalea maripa	atta_mari	1	0.7854	scatter-hoarding	short-lived pioneer	0.32	0.251328	genero - GWD	0.018644	0.014643	parcela	5	5	Kew database - genus	5.88	4.61815	2.64	RB - genus
P30	18.44	0.455016	64.22	400.92	3.07331	S	juvenile	palm	no tag	Arecaceae	Attalea	Attalea maripa	atta_mari	1	0.7854	scatter-hoarding	short-lived pioneer	0.32	0.251328	genero - GWD	0.0190434	0.0149567	parcela	5	5	Kew database - genus	5.88	4.61815	2.64	RB - genus
P29	18.26	0.318419	18.83	408.88	3.12004	S	juvenile	palm	no tag	Arecaceae	Attalea	Attalea maripa	atta_mari	1	0.7854	scatter-hoarding	short-lived pioneer	0.32	0.251328	genero - GWD	0.019032	0.0149477	parcela	5	5	Kew database - genus	5.88	4.61815	2.64	RB - genus
P23	6.84	0.609403	34.73	351.53	2.6536	S	juvenile	palm	no tag	Arecaceae	Attalea	Attalea maripa	atta_mari	1	0.7854	scatter-hoarding	short-lived pioneer	0.32	0.251328	genero - GWD	0.018644	0.014643	parcela	5	5	Kew database - genus	5.88	4.61815	2.64	RB - genus
P23	6.84	0.609403	34.73	351.53	2.6536	S	juvenile	palm	no tag	Arecaceae	Attalea	Attalea maripa	atta_mari	1	0.7854	scatter-hoarding	short-lived pioneer	0.32	0.251328	genero - GWD	0.018644	0.014643	parcela	5	5	Kew database - genus	5.88	4.61815	2.64	RB - genus
P23	6.84	0.609403	34.73	351.53	2.6536	S	juvenile	palm	no tag	Arecaceae	Attalea	Attalea maripa	atta_mari	1	0.7854	scatter-hoarding	short-lived pioneer	0.32	0.251328	genero - GWD	0.018644	0.014643	parcela	5	5	Kew database - genus	5.88	4.61815	2.64	RB - genus
P03	13.34	0.301736	19.43	289.17	10.7581	S	juvenile	palm	no tag	Arecaceae	Attalea	Attalea microcarpa	atta_micr	1	0.7854	scatter-hoarding	short-lived pioneer	0.32	0.251328	genero - GWD	0.0200778	0.0157691	parcela	5	5	Kew database - genus	5.88	4.61815	2.64	RB - genus
P03	13.34	0.301736	19.43	289.17	10.7581	S	juvenile	palm	no tag	Arecaceae	Attalea	Attalea microcarpa	atta_micr	1	0.7854	scatter-hoarding	short-lived pioneer	0.32	0.251328	genero - GWD	0.0200778	0.0157691	parcela	5	5	Kew database - genus	5.88	4.61815	2.64	RB - genus
P01	11.06	0.263819	54.92	361.69	11.6012	S	juvenile	palm	no tag	Arecaceae	Attalea	Attalea microcarpa	atta_micr	1	0.7854	scatter-hoarding	short-lived pioneer	0.32	0.251328	genero - GWD	0.0197813	0.0155362	parcela	5	5	Kew database - genus	5.88	4.61815	2.64	RB - genus
P01	11.06	0.263819	54.92	361.69	11.6012	S	juvenile	palm	no tag	Arecaceae	Attalea	Attalea microcarpa	atta_micr	1	0.7854	scatter-hoarding	short-lived pioneer	0.32	0.251328	genero - GWD	0.0197813	0.0155362	parcela	5	5	Kew database - genus	5.88	4.61815	2.64	RB - genus
P03	13.34	0.301736	19.43	289.17	10.7581	S	juvenile	palm	no tag	Arecaceae	Attalea	Attalea microcarpa	atta_micr	1	0.7854	scatter-hoarding	short-lived pioneer	0.32	0.251328	genero - GWD	0.0200778	0.0157691	parcela	5	5	Kew database - genus	5.88	4.61815	2.64	RB - genus
P01	11.06	0.263819	54.92	361.69	11.6012	S	juvenile	palm	no tag	Arecaceae	Attalea	Attalea microcarpa	atta_micr	1	0.7854	scatter-hoarding	short-lived pioneer	0.32	0.251328	genero - GWD	0.0197813	0.0155362	parcela	5	5	Kew database - genus	5.88	4.61815	2.64	RB - genus
P18	20.97	0.430509	25.42	403.08	2.77429	S	juvenile	palm	no tag	Arecaceae	Attalea	Attalea microcarpa	atta_micr	1	0.7854	scatter-hoarding	short-lived pioneer	0.32	0.251328	genero - GWD	0.0196799	0.0154566	parcela	5	5	Kew database - genus	5.88	4.61815	2.64	RB - genus
P03	13.34	0.301736	19.43	289.17	10.7581	S	juvenile	palm	no tag	Arecaceae	Attalea	Attalea microcarpa	atta_micr	1	0.7854	scatter-hoarding	short-lived pioneer	0.32	0.251328	genero - GWD	0.0200778	0.0157691	parcela	5	5	Kew database - genus	5.88	4.61815	2.64	RB - genus
P03	13.34	0.301736	19.43	289.17	10.7581	S	juvenile	palm	no tag	Arecaceae	Attalea	Attalea microcarpa	atta_micr	1	0.7854	scatter-hoarding	short-lived pioneer	0.32	0.251328	genero - GWD	0.0200778	0.0157691	parcela	5	5	Kew database - genus	5.88	4.61815	2.64	RB - genus
P18	20.97	0.430509	25.42	403.08	2.77429	S	juvenile	palm	no tag	Arecaceae	Attalea	Attalea microcarpa	atta_micr	1	0.7854	scatter-hoarding	short-lived pioneer	0.32	0.251328	genero - GWD	0.0196799	0.0154566	parcela	5	5	Kew database - genus	5.88	4.61815	2.64	RB - genus
P03	13.34	0.301736	19.43	289.17	10.7581	S	juvenile	palm	no tag	Arecaceae	Attalea	Attalea microcarpa	atta_micr	1	0.7854	scatter-hoarding	short-lived pioneer	0.32	0.251328	genero - GWD	0.0200778	0.0157691	parcela	5	5	Kew database - genus	5.88	4.61815	2.64	RB - genus
P01	11.06	0.263819	54.92	361.69	11.6012	S	juvenile	palm	no tag	Arecaceae	Attalea	Attalea microcarpa	atta_micr	1	0.7854	scatter-hoarding	short-lived pioneer	0.32	0.251328	genero - GWD	0.0197813	0.0155362	parcela	5	5	Kew database - genus	5.88	4.61815	2.64	RB - genus
P21	15.86	0.290963	18.33	415.22	2.74693	S	juvenile	palm	no tag	Arecaceae	Attalea	Attalea microcarpa	atta_micr	1	0.7854	scatter-hoarding	short-lived pioneer	0.32	0.251328	genero - GWD	0.0199523	0.0156705	parcela	5	5	Kew database - genus	5.88	4.61815	2.64	RB - genus
P18	20.97	0.430509	25.42	403.08	2.77429	S	juvenile	palm	no tag	Arecaceae	Attalea	Attalea microcarpa	atta_micr	1	0.7854	scatter-hoarding	short-lived pioneer	0.32	0.251328	genero - GWD	0.0196799	0.0154566	parcela	5	5	Kew database - genus	5.88	4.61815	2.64	RB - genus
P24	15.66	0.751957	17.6	320.78	2.63926	S	juvenile	palm	no tag	Arecaceae	Attalea	Attalea microcarpa	atta_micr	1	0.7854	scatter-hoarding	short-lived pioneer	0.32	0.251328	genero - GWD	0.0197727	0.0155295	parcela	5	5	Kew database - genus	5.88	4.61815	2.64	RB - genus
P01	11.06	0.263819	54.92	361.69	11.6012	S	juvenile	palm	no tag	Arecaceae	Attalea	Attalea microcarpa	atta_micr	1	0.7854	scatter-hoarding	short-lived pioneer	0.32	0.251328	genero - GWD	0.0197813	0.0155362	parcela	5	5	Kew database - genus	5.88	4.61815	2.64	RB - genus
P03	13.34	0.301736	19.43	289.17	10.7581	S	juvenile	palm	no tag	Arecaceae	Attalea	Attalea microcarpa	atta_micr	1	0.7854	scatter-hoarding	short-lived pioneer	0.32	0.251328	genero - GWD	0.0200778	0.0157691	parcela	5	5	Kew database - genus	5.88	4.61815	2.64	RB - genus
P02	4.6	0.0801714	13.38	314.22	13.797	S	juvenile	palm	no tag	Arecaceae	Attalea	Attalea microcarpa	atta_micr	1	0.7854	scatter-hoarding	short-lived pioneer	0.32	0.251328	genero - GWD	0.0207833	0.0163232	parcela	5	5	Kew database - genus	5.88	4.61815	2.64	RB - genus
P18	20.97	0.430509	25.42	403.08	2.77429	S	juvenile	palm	no tag	Arecaceae	Attalea	Attalea microcarpa	atta_micr	1	0.7854	scatter-hoarding	short-lived pioneer	0.32	0.251328	genero - GWD	0.0196799	0.0154566	parcela	5	5	Kew database - genus	5.88	4.61815	2.64	RB - genus
P24	15.66	0.751957	17.6	320.78	2.63926	S	juvenile	palm	no tag	Arecaceae	Attalea	Attalea microcarpa	atta_micr	1	0.7854	scatter-hoarding	short-lived pioneer	0.32	0.251328	genero - GWD	0.0197727	0.0155295	parcela	5	5	Kew database - genus	5.88	4.61815	2.64	RB - genus
P01	11.06	0.263819	54.92	361.69	11.6012	S	juvenile	palm	no tag	Arecaceae	Attalea	Attalea microcarpa	atta_micr	1	0.7854	scatter-hoarding	short-lived pioneer	0.32	0.251328	genero - GWD	0.0197813	0.0155362	parcela	5	5	Kew database - genus	5.88	4.61815	2.64	RB - genus
P01	11.06	0.263819	54.92	361.69	11.6012	S	juvenile	palm	no tag	Arecaceae	Attalea	Attalea microcarpa	atta_micr	1	0.7854	scatter-hoarding	short-lived pioneer	0.32	0.251328	genero - GWD	0.0197813	0.0155362	parcela	5	5	Kew database - genus	5.88	4.61815	2.64	RB - genus
P24	15.66	0.751957	17.6	320.78	2.63926	S	juvenile	palm	no tag	Arecaceae	Attalea	Attalea microcarpa	atta_micr	1	0.7854	scatter-hoarding	short-lived pioneer	0.32	0.251328	genero - GWD	0.0197727	0.0155295	parcela	5	5	Kew database - genus	5.88	4.61815	2.64	RB - genus
P01	11.06	0.263819	54.92	361.69	11.6012	S	juvenile	palm	no tag	Arecaceae	Attalea	Attalea microcarpa	atta_micr	1	0.7854	scatter-hoarding	short-lived pioneer	0.32	0.251328	genero - GWD	0.0197813	0.0155362	parcela	5	5	Kew database - genus	5.88	4.61815	2.64	RB - genus
P27	46.71	0.13085	27.35	492.06	4.28571	S	juvenile	palm	no tag	Arecaceae	Attalea	Attalea microcarpa	atta_micr	1	0.7854	scatter-hoarding	short-lived pioneer	0.32	0.251328	genero - GWD	0.0202271	0.0158864	parcela	5	5	Kew database - genus	5.88	4.61815	2.64	RB - genus
P24	15.66	0.751957	17.6	320.78	2.63926	S	juvenile	palm	no tag	Arecaceae	Attalea	Attalea microcarpa	atta_micr	1	0.7854	scatter-hoarding	short-lived pioneer	0.32	0.251328	genero - GWD	0.0197727	0.0155295	parcela	5	5	Kew database - genus	5.88	4.61815	2.64	RB - genus
P04	16.12	0.0666003	25.31	449.76	11.8029	S	juvenile	palm	no tag	Arecaceae	Attalea	Attalea microcarpa	atta_micr	1	0.7854	scatter-hoarding	short-lived pioneer	0.32	0.251328	genero - GWD	0.0200034	0.0157107	parcela	5	5	Kew database - genus	5.88	4.61815	2.64	RB - genus
P09	15.52	0.415484	14.62	342.08	3.55136	S	juvenile	palm	no tag	Arecaceae	Attalea	Attalea microcarpa	atta_micr	1	0.7854	scatter-hoarding	short-lived pioneer	0.32	0.251328	genero - GWD	0.0200064	0.015713	parcela	5	5	Kew database - genus	5.88	4.61815	2.64	RB - genus
P24	15.66	0.751957	17.6	320.78	2.63926	S	juvenile	palm	no tag	Arecaceae	Attalea	Attalea microcarpa	atta_micr	1	0.7854	scatter-hoarding	short-lived pioneer	0.32	0.251328	genero - GWD	0.0197727	0.0155295	parcela	5	5	Kew database - genus	5.88	4.61815	2.64	RB - genus
P24	15.66	0.751957	17.6	320.78	2.63926	S	juvenile	palm	no tag	Arecaceae	Attalea	Attalea microcarpa	atta_micr	1	0.7854	scatter-hoarding	short-lived pioneer	0.32	0.251328	genero - GWD	0.0197727	0.0155295	parcela	5	5	Kew database - genus	5.88	4.61815	2.64	RB - genus
P04	16.12	0.0666003	25.31	449.76	11.8029	S	juvenile	palm	no tag	Arecaceae	Attalea	Attalea microcarpa	atta_micr	1	0.7854	scatter-hoarding	short-lived pioneer	0.32	0.251328	genero - GWD	0.0200034	0.0157107	parcela	5	5	Kew database - genus	5.88	4.61815	2.64	RB - genus
P19	0	1.46616	45.75	343.83	2.67752	S	juvenile	palm	no tag	Arecaceae	Attalea	Attalea microcarpa	atta_micr	1	0.7854	scatter-hoarding	short-lived pioneer	0.32	0.251328	genero - GWD	0.0198669	0.0156034	parcela	5	5	Kew database - genus	5.88	4.61815	2.64	RB - genus
P24	15.66	0.751957	17.6	320.78	2.63926	S	juvenile	palm	no tag	Arecaceae	Attalea	Attalea microcarpa	atta_micr	1	0.7854	scatter-hoarding	short-lived pioneer	0.32	0.251328	genero - GWD	0.0197727	0.0155295	parcela	5	5	Kew database - genus	5.88	4.61815	2.64	RB - genus
P24	15.66	0.751957	17.6	320.78	2.63926	S	juvenile	palm	no tag	Arecaceae	Attalea	Attalea microcarpa	atta_micr	1	0.7854	scatter-hoarding	short-lived pioneer	0.32	0.251328	genero - GWD	0.0197727	0.0155295	parcela	5	5	Kew database - genus	5.88	4.61815	2.64	RB - genus
P24	15.66	0.751957	17.6	320.78	2.63926	S	juvenile	palm	no tag	Arecaceae	Attalea	Attalea microcarpa	atta_micr	1	0.7854	scatter-hoarding	short-lived pioneer	0.32	0.251328	genero - GWD	0.0197727	0.0155295	parcela	5	5	Kew database - genus	5.88	4.61815	2.64	RB - genus
P24	15.66	0.751957	17.6	320.78	2.63926	S	juvenile	palm	no tag	Arecaceae	Attalea	Attalea microcarpa	atta_micr	1	0.7854	scatter-hoarding	short-lived pioneer	0.32	0.251328	genero - GWD	0.0197727	0.0155295	parcela	5	5	Kew database - genus	5.88	4.61815	2.64	RB - genus
P02	4.6	0.0801714	13.38	314.22	13.797	S	juvenile	palm	no tag	Arecaceae	Attalea	Attalea microcarpa	atta_micr	1	0.7854	scatter-hoarding	short-lived pioneer	0.32	0.251328	genero - GWD	0.0207833	0.0163232	parcela	5	5	Kew database - genus	5.88	4.61815	2.64	RB - genus
P24	15.66	0.751957	17.6	320.78	2.63926	S	juvenile	palm	no tag	Arecaceae	Attalea	Attalea microcarpa	atta_micr	1	0.7854	scatter-hoarding	short-lived pioneer	0.32	0.251328	genero - GWD	0.0197727	0.0155295	parcela	5	5	Kew database - genus	5.88	4.61815	2.64	RB - genus
P02	4.6	0.0801714	13.38	314.22	13.797	S	juvenile	palm	no tag	Arecaceae	Attalea	Attalea microcarpa	atta_micr	1	0.7854	scatter-hoarding	short-lived pioneer	0.32	0.251328	genero - GWD	0.0207833	0.0163232	parcela	5	5	Kew database - genus	5.88	4.61815	2.64	RB - genus
P09	15.52	0.415484	14.62	342.08	3.55136	S	juvenile	palm	no tag	Arecaceae	Attalea	Attalea microcarpa	atta_micr	1	0.7854	scatter-hoarding	short-lived pioneer	0.32	0.251328	genero - GWD	0.0200064	0.015713	parcela	5	5	Kew database - genus	5.88	4.61815	2.64	RB - genus
P27	46.71	0.13085	27.35	492.06	4.28571	S	juvenile	palm	no tag	Arecaceae	Attalea	Attalea microcarpa	atta_micr	1	0.7854	scatter-hoarding	short-lived pioneer	0.32	0.251328	genero - GWD	0.0202271	0.0158864	parcela	5	5	Kew database - genus	5.88	4.61815	2.64	RB - genus
P02	4.6	0.0801714	13.38	314.22	13.797	S	juvenile	palm	no tag	Arecaceae	Attalea	Attalea microcarpa	atta_micr	1	0.7854	scatter-hoarding	short-lived pioneer	0.32	0.251328	genero - GWD	0.0207833	0.0163232	parcela	5	5	Kew database - genus	5.88	4.61815	2.64	RB - genus
P02	4.6	0.0801714	13.38	314.22	13.797	S	juvenile	palm	no tag	Arecaceae	Attalea	Attalea microcarpa	atta_micr	1	0.7854	scatter-hoarding	short-lived pioneer	0.32	0.251328	genero - GWD	0.0207833	0.0163232	parcela	5	5	Kew database - genus	5.88	4.61815	2.64	RB - genus
P25	6.95	0.20465	16.72	323	2.40659	S	juvenile	palm	no tag	Arecaceae	Attalea	Attalea microcarpa	atta_micr	1	0.7854	scatter-hoarding	short-lived pioneer	0.32	0.251328	genero - GWD	0.0183787	0.0144346	parcela	5	5	Kew database - genus	5.88	4.61815	2.64	RB - genus
P24	15.66	0.751957	17.6	320.78	2.63926	S	juvenile	palm	no tag	Arecaceae	Attalea	Attalea microcarpa	atta_micr	1	0.7854	scatter-hoarding	short-lived pioneer	0.32	0.251328	genero - GWD	0.0197727	0.0155295	parcela	5	5	Kew database - genus	5.88	4.61815	2.64	RB - genus
P04	16.12	0.0666003	25.31	449.76	11.8029	S	juvenile	palm	no tag	Arecaceae	Attalea	Attalea microcarpa	atta_micr	1	0.7854	scatter-hoarding	short-lived pioneer	0.32	0.251328	genero - GWD	0.0200034	0.0157107	parcela	5	5	Kew database - genus	5.88	4.61815	2.64	RB - genus
P09	15.52	0.415484	14.62	342.08	3.55136	S	juvenile	palm	no tag	Arecaceae	Attalea	Attalea microcarpa	atta_micr	1	0.7854	scatter-hoarding	short-lived pioneer	0.32	0.251328	genero - GWD	0.0200064	0.015713	parcela	5	5	Kew database - genus	5.88	4.61815	2.64	RB - genus
P24	15.66	0.751957	17.6	320.78	2.63926	S	juvenile	palm	no tag	Arecaceae	Attalea	Attalea microcarpa	atta_micr	1	0.7854	scatter-hoarding	short-lived pioneer	0.32	0.251328	genero - GWD	0.0197727	0.0155295	parcela	5	5	Kew database - genus	5.88	4.61815	2.64	RB - genus
P04	16.12	0.0666003	25.31	449.76	11.8029	S	juvenile	palm	no tag	Arecaceae	Attalea	Attalea microcarpa	atta_micr	1	0.7854	scatter-hoarding	short-lived pioneer	0.32	0.251328	genero - GWD	0.0200034	0.0157107	parcela	5	5	Kew database - genus	5.88	4.61815	2.64	RB - genus
P09	15.52	0.415484	14.62	342.08	3.55136	S	juvenile	palm	no tag	Arecaceae	Attalea	Attalea microcarpa	atta_micr	1	0.7854	scatter-hoarding	short-lived pioneer	0.32	0.251328	genero - GWD	0.0200064	0.015713	parcela	5	5	Kew database - genus	5.88	4.61815	2.64	RB - genus
P19	0	1.46616	45.75	343.83	2.67752	S	juvenile	palm	no tag	Arecaceae	Attalea	Attalea microcarpa	atta_micr	1	0.7854	scatter-hoarding	short-lived pioneer	0.32	0.251328	genero - GWD	0.0198669	0.0156034	parcela	5	5	Kew database - genus	5.88	4.61815	2.64	RB - genus
P24	15.66	0.751957	17.6	320.78	2.63926	S	juvenile	palm	no tag	Arecaceae	Attalea	Attalea microcarpa	atta_micr	1	0.7854	scatter-hoarding	short-lived pioneer	0.32	0.251328	genero - GWD	0.0197727	0.0155295	parcela	5	5	Kew database - genus	5.88	4.61815	2.64	RB - genus
P02	4.6	0.0801714	13.38	314.22	13.797	S	juvenile	palm	no tag	Arecaceae	Attalea	Attalea microcarpa	atta_micr	1	0.7854	scatter-hoarding	short-lived pioneer	0.32	0.251328	genero - GWD	0.0207833	0.0163232	parcela	5	5	Kew database - genus	5.88	4.61815	2.64	RB - genus
P02	4.6	0.0801714	13.38	314.22	13.797	S	juvenile	palm	no tag	Arecaceae	Attalea	Attalea microcarpa	atta_micr	1	0.7854	scatter-hoarding	short-lived pioneer	0.32	0.251328	genero - GWD	0.0207833	0.0163232	parcela	5	5	Kew database - genus	5.88	4.61815	2.64	RB - genus
P02	4.6	0.0801714	13.38	314.22	13.797	S	juvenile	palm	no tag	Arecaceae	Attalea	Attalea microcarpa	atta_micr	1	0.7854	scatter-hoarding	short-lived pioneer	0.32	0.251328	genero - GWD	0.0207833	0.0163232	parcela	5	5	Kew database - genus	5.88	4.61815	2.64	RB - genus
P09	15.52	0.415484	14.62	342.08	3.55136	S	juvenile	palm	no tag	Arecaceae	Attalea	Attalea microcarpa	atta_micr	1	0.7854	scatter-hoarding	short-lived pioneer	0.32	0.251328	genero - GWD	0.0200064	0.015713	parcela	5	5	Kew database - genus	5.88	4.61815	2.64	RB - genus
P02	4.6	0.0801714	13.38	314.22	13.797	S	juvenile	palm	no tag	Arecaceae	Attalea	Attalea microcarpa	atta_micr	1	0.7854	scatter-hoarding	short-lived pioneer	0.32	0.251328	genero - GWD	0.0207833	0.0163232	parcela	5	5	Kew database - genus	5.88	4.61815	2.64	RB - genus
P24	15.66	0.751957	17.6	320.78	2.63926	S	juvenile	palm	no tag	Arecaceae	Attalea	Attalea microcarpa	atta_micr	1	0.7854	scatter-hoarding	short-lived pioneer	0.32	0.251328	genero - GWD	0.0197727	0.0155295	parcela	5	5	Kew database - genus	5.88	4.61815	2.64	RB - genus
P25	6.95	0.20465	16.72	323	2.40659	S	juvenile	palm	no tag	Arecaceae	Attalea	Attalea microcarpa	atta_micr	1	0.7854	scatter-hoarding	short-lived pioneer	0.32	0.251328	genero - GWD	0.0183787	0.0144346	parcela	5	5	Kew database - genus	5.88	4.61815	2.64	RB - genus
P25	6.95	0.20465	16.72	323	2.40659	S	juvenile	palm	no tag	Arecaceae	Attalea	Attalea microcarpa	atta_micr	1	0.7854	scatter-hoarding	short-lived pioneer	0.32	0.251328	genero - GWD	0.0183787	0.0144346	parcela	5	5	Kew database - genus	5.88	4.61815	2.64	RB - genus
P02	4.6	0.0801714	13.38	314.22	13.797	S	juvenile	palm	no tag	Arecaceae	Attalea	Attalea microcarpa	atta_micr	1	0.7854	scatter-hoarding	short-lived pioneer	0.32	0.251328	genero - GWD	0.0207833	0.0163232	parcela	5	5	Kew database - genus	5.88	4.61815	2.64	RB - genus
P19	0	1.46616	45.75	343.83	2.67752	S	juvenile	palm	no tag	Arecaceae	Attalea	Attalea microcarpa	atta_micr	1	0.7854	scatter-hoarding	short-lived pioneer	0.32	0.251328	genero - GWD	0.0198669	0.0156034	parcela	5	5	Kew database - genus	5.88	4.61815	2.64	RB - genus
P02	4.6	0.0801714	13.38	314.22	13.797	S	juvenile	palm	no tag	Arecaceae	Attalea	Attalea microcarpa	atta_micr	1	0.7854	scatter-hoarding	short-lived pioneer	0.32	0.251328	genero - GWD	0.0207833	0.0163232	parcela	5	5	Kew database - genus	5.88	4.61815	2.64	RB - genus
P02	4.6	0.0801714	13.38	314.22	13.797	S	juvenile	palm	no tag	Arecaceae	Attalea	Attalea microcarpa	atta_micr	1	0.7854	scatter-hoarding	short-lived pioneer	0.32	0.251328	genero - GWD	0.0207833	0.0163232	parcela	5	5	Kew database - genus	5.88	4.61815	2.64	RB - genus
P25	6.95	0.20465	16.72	323	2.40659	S	juvenile	palm	no tag	Arecaceae	Attalea	Attalea microcarpa	atta_micr	1	0.7854	scatter-hoarding	short-lived pioneer	0.32	0.251328	genero - GWD	0.0183787	0.0144346	parcela	5	5	Kew database - genus	5.88	4.61815	2.64	RB - genus
P02	4.6	0.0801714	13.38	314.22	13.797	S	juvenile	palm	no tag	Arecaceae	Attalea	Attalea microcarpa	atta_micr	1	0.7854	scatter-hoarding	short-lived pioneer	0.32	0.251328	genero - GWD	0.0207833	0.0163232	parcela	5	5	Kew database - genus	5.88	4.61815	2.64	RB - genus
P02	4.6	0.0801714	13.38	314.22	13.797	S	juvenile	palm	no tag	Arecaceae	Attalea	Attalea microcarpa	atta_micr	1	0.7854	scatter-hoarding	short-lived pioneer	0.32	0.251328	genero - GWD	0.0207833	0.0163232	parcela	5	5	Kew database - genus	5.88	4.61815	2.64	RB - genus
P25	6.95	0.20465	16.72	323	2.40659	S	juvenile	palm	no tag	Arecaceae	Attalea	Attalea microcarpa	atta_micr	1	0.7854	scatter-hoarding	short-lived pioneer	0.32	0.251328	genero - GWD	0.0183787	0.0144346	parcela	5	5	Kew database - genus	5.88	4.61815	2.64	RB - genus
P02	4.6	0.0801714	13.38	314.22	13.797	S	juvenile	palm	no tag	Arecaceae	Attalea	Attalea microcarpa	atta_micr	1	0.7854	scatter-hoarding	short-lived pioneer	0.32	0.251328	genero - GWD	0.0207833	0.0163232	parcela	5	5	Kew database - genus	5.88	4.61815	2.64	RB - genus
P02	4.6	0.0801714	13.38	314.22	13.797	S	juvenile	palm	no tag	Arecaceae	Attalea	Attalea microcarpa	atta_micr	1	0.7854	scatter-hoarding	short-lived pioneer	0.32	0.251328	genero - GWD	0.0207833	0.0163232	parcela	5	5	Kew database - genus	5.88	4.61815	2.64	RB - genus
P25	6.95	0.20465	16.72	323	2.40659	S	juvenile	palm	no tag	Arecaceae	Attalea	Attalea microcarpa	atta_micr	1	0.7854	scatter-hoarding	short-lived pioneer	0.32	0.251328	genero - GWD	0.0183787	0.0144346	parcela	5	5	Kew database - genus	5.88	4.61815	2.64	RB - genus
P02	4.6	0.0801714	13.38	314.22	13.797	S	juvenile	palm	no tag	Arecaceae	Attalea	Attalea microcarpa	atta_micr	1	0.7854	scatter-hoarding	short-lived pioneer	0.32	0.251328	genero - GWD	0.0207833	0.0163232	parcela	5	5	Kew database - genus	5.88	4.61815	2.64	RB - genus
P02	4.6	0.0801714	13.38	314.22	13.797	S	juvenile	palm	no tag	Arecaceae	Attalea	Attalea microcarpa	atta_micr	1	0.7854	scatter-hoarding	short-lived pioneer	0.32	0.251328	genero - GWD	0.0207833	0.0163232	parcela	5	5	Kew database - genus	5.88	4.61815	2.64	RB - genus
P22	12.31	1.96778	16.8	325.37	2.73922	S	juvenile	palm	no tag	Arecaceae	Attalea	Attalea microcarpa	atta_micr	1	0.7854	scatter-hoarding	short-lived pioneer	0.32	0.251328	genero - GWD	0.0199792	0.0156917	parcela	5	5	Kew database - genus	5.88	4.61815	2.64	RB - genus
P25	6.95	0.20465	16.72	323	2.40659	S	juvenile	palm	no tag	Arecaceae	Attalea	Attalea microcarpa	atta_micr	1	0.7854	scatter-hoarding	short-lived pioneer	0.32	0.251328	genero - GWD	0.0183787	0.0144346	parcela	5	5	Kew database - genus	5.88	4.61815	2.64	RB - genus
P03	13.34	0.301736	19.43	289.17	10.7581	S	juvenile	palm	no tag	Arecaceae	Attalea	Attalea microcarpa	atta_micr	1	0.7854	scatter-hoarding	short-lived pioneer	0.32	0.251328	genero - GWD	0.0200778	0.0157691	parcela	5	5	Kew database - genus	5.88	4.61815	2.64	RB - genus
P23	6.84	0.609403	34.73	351.53	2.6536	S	juvenile	palm	no tag	Arecaceae	Attalea	Attalea microcarpa	atta_micr	1	0.7854	scatter-hoarding	short-lived pioneer	0.32	0.251328	genero - GWD	0.018644	0.014643	parcela	5	5	Kew database - genus	5.88	4.61815	2.64	RB - genus
P25	6.95	0.20465	16.72	323	2.40659	S	juvenile	palm	no tag	Arecaceae	Attalea	Attalea microcarpa	atta_micr	1	0.7854	scatter-hoarding	short-lived pioneer	0.32	0.251328	genero - GWD	0.0183787	0.0144346	parcela	5	5	Kew database - genus	5.88	4.61815	2.64	RB - genus
P25	6.95	0.20465	16.72	323	2.40659	S	juvenile	palm	no tag	Arecaceae	Attalea	Attalea microcarpa	atta_micr	1	0.7854	scatter-hoarding	short-lived pioneer	0.32	0.251328	genero - GWD	0.0183787	0.0144346	parcela	5	5	Kew database - genus	5.88	4.61815	2.64	RB - genus
P03	13.34	0.301736	19.43	289.17	10.7581	S	juvenile	palm	no tag	Arecaceae	Attalea	Attalea microcarpa	atta_micr	1	0.7854	scatter-hoarding	short-lived pioneer	0.32	0.251328	genero - GWD	0.0200778	0.0157691	parcela	5	5	Kew database - genus	5.88	4.61815	2.64	RB - genus
P03	13.34	0.301736	19.43	289.17	10.7581	S	juvenile	palm	no tag	Arecaceae	Attalea	Attalea microcarpa	atta_micr	1	0.7854	scatter-hoarding	short-lived pioneer	0.32	0.251328	genero - GWD	0.0200778	0.0157691	parcela	5	5	Kew database - genus	5.88	4.61815	2.64	RB - genus
P28	53.55	4.87259	41.07	489.84	4.1651	S	juvenile	palm	no tag	Arecaceae	Attalea	Attalea microcarpa	atta_micr	1	0.7854	scatter-hoarding	short-lived pioneer	0.32	0.251328	genero - GWD	0.0198115	0.0155599	parcela	5	5	Kew database - genus	5.88	4.61815	2.64	RB - genus
P03	13.34	0.301736	19.43	289.17	10.7581	S	juvenile	palm	no tag	Arecaceae	Attalea	Attalea microcarpa	atta_micr	1	0.7854	scatter-hoarding	short-lived pioneer	0.32	0.251328	genero - GWD	0.0200778	0.0157691	parcela	5	5	Kew database - genus	5.88	4.61815	2.64	RB - genus
P29	18.26	0.318419	18.83	408.88	3.12004	S	juvenile	palm	no tag	Arecaceae	Attalea	Attalea microcarpa	atta_micr	1	0.7854	scatter-hoarding	short-lived pioneer	0.32	0.251328	genero - GWD	0.019032	0.0149477	parcela	5	5	Kew database - genus	5.88	4.61815	2.64	RB - genus
P03	13.34	0.301736	19.43	289.17	10.7581	S	juvenile	palm	no tag	Arecaceae	Attalea	Attalea microcarpa	atta_micr	1	0.7854	scatter-hoarding	short-lived pioneer	0.32	0.251328	genero - GWD	0.0200778	0.0157691	parcela	5	5	Kew database - genus	5.88	4.61815	2.64	RB - genus
P03	13.34	0.301736	19.43	289.17	10.7581	S	juvenile	palm	no tag	Arecaceae	Attalea	Attalea microcarpa	atta_micr	1	0.7854	scatter-hoarding	short-lived pioneer	0.32	0.251328	genero - GWD	0.0200778	0.0157691	parcela	5	5	Kew database - genus	5.88	4.61815	2.64	RB - genus
P28	53.55	4.87259	41.07	489.84	4.1651	S	juvenile	palm	no tag	Arecaceae	Attalea	Attalea microcarpa	atta_micr	1	0.7854	scatter-hoarding	short-lived pioneer	0.32	0.251328	genero - GWD	0.0198115	0.0155599	parcela	5	5	Kew database - genus	5.88	4.61815	2.64	RB - genus
P21	15.86	0.290963	18.33	415.22	2.74693	S	juvenile	palm	no tag	Arecaceae	Attalea	Attalea microcarpa	atta_micr	1	0.7854	scatter-hoarding	short-lived pioneer	0.32	0.251328	genero - GWD	0.0199523	0.0156705	parcela	5	5	Kew database - genus	5.88	4.61815	2.64	RB - genus
P03	13.34	0.301736	19.43	289.17	10.7581	S	juvenile	palm	no tag	Arecaceae	Attalea	Attalea microcarpa	atta_micr	1	0.7854	scatter-hoarding	short-lived pioneer	0.32	0.251328	genero - GWD	0.0200778	0.0157691	parcela	5	5	Kew database - genus	5.88	4.61815	2.64	RB - genus
P18	20.97	0.430509	25.42	403.08	2.77429	S	juvenile	palm	no tag	Arecaceae	Attalea	Attalea microcarpa	atta_micr	1	0.7854	scatter-hoarding	short-lived pioneer	0.32	0.251328	genero - GWD	0.0196799	0.0154566	parcela	5	5	Kew database - genus	5.88	4.61815	2.64	RB - genus
P26	10.76	0.381414	19.4	317.47	2.40189	S	juvenile	palm	no tag	Arecaceae	Attalea	Attalea microcarpa	atta_micr	1	0.7854	scatter-hoarding	short-lived pioneer	0.32	0.251328	genero - GWD	0.0187715	0.0147431	parcela	5	5	Kew database - genus	5.88	4.61815	2.64	RB - genus
P03	13.34	0.301736	19.43	289.17	10.7581	S	juvenile	palm	no tag	Arecaceae	Attalea	Attalea microcarpa	atta_micr	1	0.7854	scatter-hoarding	short-lived pioneer	0.32	0.251328	genero - GWD	0.0200778	0.0157691	parcela	5	5	Kew database - genus	5.88	4.61815	2.64	RB - genus
P18	20.97	0.430509	25.42	403.08	2.77429	S	juvenile	palm	no tag	Arecaceae	Attalea	Attalea microcarpa	atta_micr	1	0.7854	scatter-hoarding	short-lived pioneer	0.32	0.251328	genero - GWD	0.0196799	0.0154566	parcela	5	5	Kew database - genus	5.88	4.61815	2.64	RB - genus
P03	13.34	0.301736	19.43	289.17	10.7581	S	juvenile	palm	no tag	Arecaceae	Attalea	Attalea microcarpa	atta_micr	1	0.7854	scatter-hoarding	short-lived pioneer	0.32	0.251328	genero - GWD	0.0200778	0.0157691	parcela	5	5	Kew database - genus	5.88	4.61815	2.64	RB - genus
P18	20.97	0.430509	25.42	403.08	2.77429	S	juvenile	palm	no tag	Arecaceae	Attalea	Attalea microcarpa	atta_micr	1	0.7854	scatter-hoarding	short-lived pioneer	0.32	0.251328	genero - GWD	0.0196799	0.0154566	parcela	5	5	Kew database - genus	5.88	4.61815	2.64	RB - genus
P19	0	1.46616	45.75	343.83	2.67752	S	juvenile	palm	no tag	Arecaceae	Attalea	Attalea microcarpa	atta_micr	1	0.7854	scatter-hoarding	short-lived pioneer	0.32	0.251328	genero - GWD	0.0198669	0.0156034	parcela	5	5	Kew database - genus	5.88	4.61815	2.64	RB - genus
P21	15.86	0.290963	18.33	415.22	2.74693	S	juvenile	palm	no tag	Arecaceae	Attalea	Attalea microcarpa	atta_micr	1	0.7854	scatter-hoarding	short-lived pioneer	0.32	0.251328	genero - GWD	0.0199523	0.0156705	parcela	5	5	Kew database - genus	5.88	4.61815	2.64	RB - genus
P18	20.97	0.430509	25.42	403.08	2.77429	S	juvenile	palm	no tag	Arecaceae	Attalea	Attalea microcarpa	atta_micr	1	0.7854	scatter-hoarding	short-lived pioneer	0.32	0.251328	genero - GWD	0.0196799	0.0154566	parcela	5	5	Kew database - genus	5.88	4.61815	2.64	RB - genus
P26	10.76	0.381414	19.4	317.47	2.40189	S	juvenile	palm	no tag	Arecaceae	Attalea	Attalea microcarpa	atta_micr	1	0.7854	scatter-hoarding	short-lived pioneer	0.32	0.251328	genero - GWD	0.0187715	0.0147431	parcela	5	5	Kew database - genus	5.88	4.61815	2.64	RB - genus
P21	15.86	0.290963	18.33	415.22	2.74693	S	juvenile	palm	no tag	Arecaceae	Attalea	Attalea microcarpa	atta_micr	1	0.7854	scatter-hoarding	short-lived pioneer	0.32	0.251328	genero - GWD	0.0199523	0.0156705	parcela	5	5	Kew database - genus	5.88	4.61815	2.64	RB - genus
P22	12.31	1.96778	16.8	325.37	2.73922	S	juvenile	palm	no tag	Arecaceae	Attalea	Attalea microcarpa	atta_micr	1	0.7854	scatter-hoarding	short-lived pioneer	0.32	0.251328	genero - GWD	0.0199792	0.0156917	parcela	5	5	Kew database - genus	5.88	4.61815	2.64	RB - genus
P18	20.97	0.430509	25.42	403.08	2.77429	S	juvenile	palm	no tag	Arecaceae	Attalea	Attalea microcarpa	atta_micr	1	0.7854	scatter-hoarding	short-lived pioneer	0.32	0.251328	genero - GWD	0.0196799	0.0154566	parcela	5	5	Kew database - genus	5.88	4.61815	2.64	RB - genus
P03	13.34	0.301736	19.43	289.17	10.7581	S	juvenile	palm	no tag	Arecaceae	Attalea	Attalea microcarpa	atta_micr	1	0.7854	scatter-hoarding	short-lived pioneer	0.32	0.251328	genero - GWD	0.0200778	0.0157691	parcela	5	5	Kew database - genus	5.88	4.61815	2.64	RB - genus
P21	15.86	0.290963	18.33	415.22	2.74693	S	juvenile	palm	no tag	Arecaceae	Attalea	Attalea microcarpa	atta_micr	1	0.7854	scatter-hoarding	short-lived pioneer	0.32	0.251328	genero - GWD	0.0199523	0.0156705	parcela	5	5	Kew database - genus	5.88	4.61815	2.64	RB - genus
P03	13.34	0.301736	19.43	289.17	10.7581	S	juvenile	palm	no tag	Arecaceae	Attalea	Attalea microcarpa	atta_micr	1	0.7854	scatter-hoarding	short-lived pioneer	0.32	0.251328	genero - GWD	0.0200778	0.0157691	parcela	5	5	Kew database - genus	5.88	4.61815	2.64	RB - genus
P21	15.86	0.290963	18.33	415.22	2.74693	S	juvenile	palm	no tag	Arecaceae	Attalea	Attalea microcarpa	atta_micr	1	0.7854	scatter-hoarding	short-lived pioneer	0.32	0.251328	genero - GWD	0.0199523	0.0156705	parcela	5	5	Kew database - genus	5.88	4.61815	2.64	RB - genus
P19	0	1.46616	45.75	343.83	2.67752	S	juvenile	palm	no tag	Arecaceae	Attalea	Attalea microcarpa	atta_micr	1	0.7854	scatter-hoarding	short-lived pioneer	0.32	0.251328	genero - GWD	0.0198669	0.0156034	parcela	5	5	Kew database - genus	5.88	4.61815	2.64	RB - genus
P21	15.86	0.290963	18.33	415.22	2.74693	S	juvenile	palm	no tag	Arecaceae	Attalea	Attalea microcarpa	atta_micr	1	0.7854	scatter-hoarding	short-lived pioneer	0.32	0.251328	genero - GWD	0.0199523	0.0156705	parcela	5	5	Kew database - genus	5.88	4.61815	2.64	RB - genus
P04	16.12	0.0666003	25.31	449.76	11.8029	S	juvenile	palm	no tag	Arecaceae	Attalea	Attalea microcarpa	atta_micr	1	0.7854	scatter-hoarding	short-lived pioneer	0.32	0.251328	genero - GWD	0.0200034	0.0157107	parcela	5	5	Kew database - genus	5.88	4.61815	2.64	RB - genus
P04	16.12	0.0666003	25.31	449.76	11.8029	S	juvenile	palm	no tag	Arecaceae	Attalea	Attalea microcarpa	atta_micr	1	0.7854	scatter-hoarding	short-lived pioneer	0.32	0.251328	genero - GWD	0.0200034	0.0157107	parcela	5	5	Kew database - genus	5.88	4.61815	2.64	RB - genus
P04	16.12	0.0666003	25.31	449.76	11.8029	S	juvenile	palm	no tag	Arecaceae	Attalea	Attalea microcarpa	atta_micr	1	0.7854	scatter-hoarding	short-lived pioneer	0.32	0.251328	genero - GWD	0.0200034	0.0157107	parcela	5	5	Kew database - genus	5.88	4.61815	2.64	RB - genus
P04	16.12	0.0666003	25.31	449.76	11.8029	S	juvenile	palm	no tag	Arecaceae	Attalea	Attalea microcarpa	atta_micr	1	0.7854	scatter-hoarding	short-lived pioneer	0.32	0.251328	genero - GWD	0.0200034	0.0157107	parcela	5	5	Kew database - genus	5.88	4.61815	2.64	RB - genus
P04	16.12	0.0666003	25.31	449.76	11.8029	S	juvenile	palm	no tag	Arecaceae	Attalea	Attalea microcarpa	atta_micr	1	0.7854	scatter-hoarding	short-lived pioneer	0.32	0.251328	genero - GWD	0.0200034	0.0157107	parcela	5	5	Kew database - genus	5.88	4.61815	2.64	RB - genus
P04	16.12	0.0666003	25.31	449.76	11.8029	S	juvenile	palm	no tag	Arecaceae	Attalea	Attalea microcarpa	atta_micr	1	0.7854	scatter-hoarding	short-lived pioneer	0.32	0.251328	genero - GWD	0.0200034	0.0157107	parcela	5	5	Kew database - genus	5.88	4.61815	2.64	RB - genus
P29	18.26	0.318419	18.83	408.88	3.12004	S	juvenile	palm	no tag	Arecaceae	Attalea	Attalea microcarpa	atta_micr	1	0.7854	scatter-hoarding	short-lived pioneer	0.32	0.251328	genero - GWD	0.019032	0.0149477	parcela	5	5	Kew database - genus	5.88	4.61815	2.64	RB - genus
P27	46.71	0.13085	27.35	492.06	4.28571	S	juvenile	palm	no tag	Arecaceae	Attalea	Attalea microcarpa	atta_micr	1	0.7854	scatter-hoarding	short-lived pioneer	0.32	0.251328	genero - GWD	0.0202271	0.0158864	parcela	5	5	Kew database - genus	5.88	4.61815	2.64	RB - genus
P19	0	1.46616	45.75	343.83	2.67752	S	juvenile	palm	no tag	Arecaceae	Attalea	Attalea microcarpa	atta_micr	1	0.7854	scatter-hoarding	short-lived pioneer	0.32	0.251328	genero - GWD	0.0198669	0.0156034	parcela	5	5	Kew database - genus	5.88	4.61815	2.64	RB - genus
P04	16.12	0.0666003	25.31	449.76	11.8029	S	juvenile	palm	no tag	Arecaceae	Attalea	Attalea microcarpa	atta_micr	1	0.7854	scatter-hoarding	short-lived pioneer	0.32	0.251328	genero - GWD	0.0200034	0.0157107	parcela	5	5	Kew database - genus	5.88	4.61815	2.64	RB - genus
P24	15.66	0.751957	17.6	320.78	2.63926	S	juvenile	palm	no tag	Arecaceae	Attalea	Attalea microcarpa	atta_micr	1	0.7854	scatter-hoarding	short-lived pioneer	0.32	0.251328	genero - GWD	0.0197727	0.0155295	parcela	5	5	Kew database - genus	5.88	4.61815	2.64	RB - genus
P22	12.31	1.96778	16.8	325.37	2.73922	S	juvenile	palm	no tag	Arecaceae	Attalea	Attalea microcarpa	atta_micr	1	0.7854	scatter-hoarding	short-lived pioneer	0.32	0.251328	genero - GWD	0.0199792	0.0156917	parcela	5	5	Kew database - genus	5.88	4.61815	2.64	RB - genus
P29	18.26	0.318419	18.83	408.88	3.12004	S	juvenile	palm	no tag	Arecaceae	Attalea	Attalea microcarpa	atta_micr	1	0.7854	scatter-hoarding	short-lived pioneer	0.32	0.251328	genero - GWD	0.019032	0.0149477	parcela	5	5	Kew database - genus	5.88	4.61815	2.64	RB - genus
P04	16.12	0.0666003	25.31	449.76	11.8029	S	juvenile	palm	no tag	Arecaceae	Attalea	Attalea microcarpa	atta_micr	1	0.7854	scatter-hoarding	short-lived pioneer	0.32	0.251328	genero - GWD	0.0200034	0.0157107	parcela	5	5	Kew database - genus	5.88	4.61815	2.64	RB - genus
P04	16.12	0.0666003	25.31	449.76	11.8029	S	juvenile	palm	no tag	Arecaceae	Attalea	Attalea microcarpa	atta_micr	1	0.7854	scatter-hoarding	short-lived pioneer	0.32	0.251328	genero - GWD	0.0200034	0.0157107	parcela	5	5	Kew database - genus	5.88	4.61815	2.64	RB - genus
P24	15.66	0.751957	17.6	320.78	2.63926	S	juvenile	palm	no tag	Arecaceae	Attalea	Attalea microcarpa	atta_micr	1	0.7854	scatter-hoarding	short-lived pioneer	0.32	0.251328	genero - GWD	0.0197727	0.0155295	parcela	5	5	Kew database - genus	5.88	4.61815	2.64	RB - genus
P27	46.71	0.13085	27.35	492.06	4.28571	S	juvenile	palm	no tag	Arecaceae	Attalea	Attalea microcarpa	atta_micr	1	0.7854	scatter-hoarding	short-lived pioneer	0.32	0.251328	genero - GWD	0.0202271	0.0158864	parcela	5	5	Kew database - genus	5.88	4.61815	2.64	RB - genus
P04	16.12	0.0666003	25.31	449.76	11.8029	S	juvenile	palm	no tag	Arecaceae	Attalea	Attalea microcarpa	atta_micr	1	0.7854	scatter-hoarding	short-lived pioneer	0.32	0.251328	genero - GWD	0.0200034	0.0157107	parcela	5	5	Kew database - genus	5.88	4.61815	2.64	RB - genus
P04	16.12	0.0666003	25.31	449.76	11.8029	S	juvenile	palm	no tag	Arecaceae	Attalea	Attalea microcarpa	atta_micr	1	0.7854	scatter-hoarding	short-lived pioneer	0.32	0.251328	genero - GWD	0.0200034	0.0157107	parcela	5	5	Kew database - genus	5.88	4.61815	2.64	RB - genus
P19	0	1.46616	45.75	343.83	2.67752	S	juvenile	palm	no tag	Arecaceae	Attalea	Attalea microcarpa	atta_micr	1	0.7854	scatter-hoarding	short-lived pioneer	0.32	0.251328	genero - GWD	0.0198669	0.0156034	parcela	5	5	Kew database - genus	5.88	4.61815	2.64	RB - genus
P24	15.66	0.751957	17.6	320.78	2.63926	S	juvenile	palm	no tag	Arecaceae	Attalea	Attalea microcarpa	atta_micr	1	0.7854	scatter-hoarding	short-lived pioneer	0.32	0.251328	genero - GWD	0.0197727	0.0155295	parcela	5	5	Kew database - genus	5.88	4.61815	2.64	RB - genus
P26	10.76	0.381414	19.4	317.47	2.40189	S	juvenile	palm	no tag	Arecaceae	Attalea	Attalea microcarpa	atta_micr	1	0.7854	scatter-hoarding	short-lived pioneer	0.32	0.251328	genero - GWD	0.0187715	0.0147431	parcela	5	5	Kew database - genus	5.88	4.61815	2.64	RB - genus
P19	0	1.46616	45.75	343.83	2.67752	S	juvenile	palm	no tag	Arecaceae	Attalea	Attalea microcarpa	atta_micr	1	0.7854	scatter-hoarding	short-lived pioneer	0.32	0.251328	genero - GWD	0.0198669	0.0156034	parcela	5	5	Kew database - genus	5.88	4.61815	2.64	RB - genus
P18	20.97	0.430509	25.42	403.08	2.77429	S	juvenile	palm	no tag	Arecaceae	Attalea	Attalea microcarpa	atta_micr	1	0.7854	scatter-hoarding	short-lived pioneer	0.32	0.251328	genero - GWD	0.0196799	0.0154566	parcela	5	5	Kew database - genus	5.88	4.61815	2.64	RB - genus
P24	15.66	0.751957	17.6	320.78	2.63926	S	juvenile	palm	no tag	Arecaceae	Attalea	Attalea microcarpa	atta_micr	1	0.7854	scatter-hoarding	short-lived pioneer	0.32	0.251328	genero - GWD	0.0197727	0.0155295	parcela	5	5	Kew database - genus	5.88	4.61815	2.64	RB - genus
P09	15.52	0.415484	14.62	342.08	3.55136	S	juvenile	palm	no tag	Arecaceae	Attalea	Attalea microcarpa	atta_micr	1	0.7854	scatter-hoarding	short-lived pioneer	0.32	0.251328	genero - GWD	0.0200064	0.015713	parcela	5	5	Kew database - genus	5.88	4.61815	2.64	RB - genus
P27	46.71	0.13085	27.35	492.06	4.28571	S	juvenile	palm	no tag	Arecaceae	Attalea	Attalea microcarpa	atta_micr	1	0.7854	scatter-hoarding	short-lived pioneer	0.32	0.251328	genero - GWD	0.0202271	0.0158864	parcela	5	5	Kew database - genus	5.88	4.61815	2.64	RB - genus
P22	12.31	1.96778	16.8	325.37	2.73922	S	juvenile	palm	no tag	Arecaceae	Attalea	Attalea microcarpa	atta_micr	1	0.7854	scatter-hoarding	short-lived pioneer	0.32	0.251328	genero - GWD	0.0199792	0.0156917	parcela	5	5	Kew database - genus	5.88	4.61815	2.64	RB - genus
P22	12.31	1.96778	16.8	325.37	2.73922	S	juvenile	palm	no tag	Arecaceae	Attalea	Attalea microcarpa	atta_micr	1	0.7854	scatter-hoarding	short-lived pioneer	0.32	0.251328	genero - GWD	0.0199792	0.0156917	parcela	5	5	Kew database - genus	5.88	4.61815	2.64	RB - genus
P27	46.71	0.13085	27.35	492.06	4.28571	S	juvenile	palm	no tag	Arecaceae	Attalea	Attalea microcarpa	atta_micr	1	0.7854	scatter-hoarding	short-lived pioneer	0.32	0.251328	genero - GWD	0.0202271	0.0158864	parcela	5	5	Kew database - genus	5.88	4.61815	2.64	RB - genus
P27	46.71	0.13085	27.35	492.06	4.28571	S	juvenile	palm	no tag	Arecaceae	Attalea	Attalea microcarpa	atta_micr	1	0.7854	scatter-hoarding	short-lived pioneer	0.32	0.251328	genero - GWD	0.0202271	0.0158864	parcela	5	5	Kew database - genus	5.88	4.61815	2.64	RB - genus
P24	15.66	0.751957	17.6	320.78	2.63926	S	juvenile	palm	no tag	Arecaceae	Attalea	Attalea microcarpa	atta_micr	1	0.7854	scatter-hoarding	short-lived pioneer	0.32	0.251328	genero - GWD	0.0197727	0.0155295	parcela	5	5	Kew database - genus	5.88	4.61815	2.64	RB - genus
P28	53.55	4.87259	41.07	489.84	4.1651	S	juvenile	palm	no tag	Arecaceae	Attalea	Attalea microcarpa	atta_micr	1	0.7854	scatter-hoarding	short-lived pioneer	0.32	0.251328	genero - GWD	0.0198115	0.0155599	parcela	5	5	Kew database - genus	5.88	4.61815	2.64	RB - genus
P24	15.66	0.751957	17.6	320.78	2.63926	S	juvenile	palm	no tag	Arecaceae	Attalea	Attalea microcarpa	atta_micr	1	0.7854	scatter-hoarding	short-lived pioneer	0.32	0.251328	genero - GWD	0.0197727	0.0155295	parcela	5	5	Kew database - genus	5.88	4.61815	2.64	RB - genus
P24	15.66	0.751957	17.6	320.78	2.63926	S	juvenile	palm	no tag	Arecaceae	Attalea	Attalea microcarpa	atta_micr	1	0.7854	scatter-hoarding	short-lived pioneer	0.32	0.251328	genero - GWD	0.0197727	0.0155295	parcela	5	5	Kew database - genus	5.88	4.61815	2.64	RB - genus
P21	15.86	0.290963	18.33	415.22	2.74693	S	juvenile	palm	no tag	Arecaceae	Attalea	Attalea microcarpa	atta_micr	1	0.7854	scatter-hoarding	short-lived pioneer	0.32	0.251328	genero - GWD	0.0199523	0.0156705	parcela	5	5	Kew database - genus	5.88	4.61815	2.64	RB - genus
P24	15.66	0.751957	17.6	320.78	2.63926	S	juvenile	palm	no tag	Arecaceae	Attalea	Attalea microcarpa	atta_micr	1	0.7854	scatter-hoarding	short-lived pioneer	0.32	0.251328	genero - GWD	0.0197727	0.0155295	parcela	5	5	Kew database - genus	5.88	4.61815	2.64	RB - genus
P27	46.71	0.13085	27.35	492.06	4.28571	S	juvenile	palm	no tag	Arecaceae	Attalea	Attalea microcarpa	atta_micr	1	0.7854	scatter-hoarding	short-lived pioneer	0.32	0.251328	genero - GWD	0.0202271	0.0158864	parcela	5	5	Kew database - genus	5.88	4.61815	2.64	RB - genus
P29	18.26	0.318419	18.83	408.88	3.12004	S	juvenile	palm	no tag	Arecaceae	Attalea	Attalea microcarpa	atta_micr	1	0.7854	scatter-hoarding	short-lived pioneer	0.32	0.251328	genero - GWD	0.019032	0.0149477	parcela	5	5	Kew database - genus	5.88	4.61815	2.64	RB - genus
P19	0	1.46616	45.75	343.83	2.67752	S	juvenile	palm	no tag	Arecaceae	Attalea	Attalea microcarpa	atta_micr	1	0.7854	scatter-hoarding	short-lived pioneer	0.32	0.251328	genero - GWD	0.0198669	0.0156034	parcela	5	5	Kew database - genus	5.88	4.61815	2.64	RB - genus
P21	15.86	0.290963	18.33	415.22	2.74693	S	juvenile	palm	no tag	Arecaceae	Attalea	Attalea microcarpa	atta_micr	1	0.7854	scatter-hoarding	short-lived pioneer	0.32	0.251328	genero - GWD	0.0199523	0.0156705	parcela	5	5	Kew database - genus	5.88	4.61815	2.64	RB - genus
P19	0	1.46616	45.75	343.83	2.67752	S	juvenile	palm	no tag	Arecaceae	Attalea	Attalea microcarpa	atta_micr	1	0.7854	scatter-hoarding	short-lived pioneer	0.32	0.251328	genero - GWD	0.0198669	0.0156034	parcela	5	5	Kew database - genus	5.88	4.61815	2.64	RB - genus
P21	15.86	0.290963	18.33	415.22	2.74693	S	juvenile	palm	no tag	Arecaceae	Attalea	Attalea microcarpa	atta_micr	1	0.7854	scatter-hoarding	short-lived pioneer	0.32	0.251328	genero - GWD	0.0199523	0.0156705	parcela	5	5	Kew database - genus	5.88	4.61815	2.64	RB - genus
P22	12.31	1.96778	16.8	325.37	2.73922	S	juvenile	palm	no tag	Arecaceae	Attalea	Attalea microcarpa	atta_micr	1	0.7854	scatter-hoarding	short-lived pioneer	0.32	0.251328	genero - GWD	0.0199792	0.0156917	parcela	5	5	Kew database - genus	5.88	4.61815	2.64	RB - genus
P21	15.86	0.290963	18.33	415.22	2.74693	S	juvenile	palm	no tag	Arecaceae	Attalea	Attalea microcarpa	atta_micr	1	0.7854	scatter-hoarding	short-lived pioneer	0.32	0.251328	genero - GWD	0.0199523	0.0156705	parcela	5	5	Kew database - genus	5.88	4.61815	2.64	RB - genus
P25	6.95	0.20465	16.72	323	2.40659	S	juvenile	palm	no tag	Arecaceae	Attalea	Attalea microcarpa	atta_micr	1	0.7854	scatter-hoarding	short-lived pioneer	0.32	0.251328	genero - GWD	0.0183787	0.0144346	parcela	5	5	Kew database - genus	5.88	4.61815	2.64	RB - genus
P21	15.86	0.290963	18.33	415.22	2.74693	S	juvenile	palm	no tag	Arecaceae	Attalea	Attalea microcarpa	atta_micr	1	0.7854	scatter-hoarding	short-lived pioneer	0.32	0.251328	genero - GWD	0.0199523	0.0156705	parcela	5	5	Kew database - genus	5.88	4.61815	2.64	RB - genus
P25	6.95	0.20465	16.72	323	2.40659	S	juvenile	palm	no tag	Arecaceae	Attalea	Attalea microcarpa	atta_micr	1	0.7854	scatter-hoarding	short-lived pioneer	0.32	0.251328	genero - GWD	0.0183787	0.0144346	parcela	5	5	Kew database - genus	5.88	4.61815	2.64	RB - genus
P24	15.66	0.751957	17.6	320.78	2.63926	S	juvenile	palm	no tag	Arecaceae	Attalea	Attalea microcarpa	atta_micr	1	0.7854	scatter-hoarding	short-lived pioneer	0.32	0.251328	genero - GWD	0.0197727	0.0155295	parcela	5	5	Kew database - genus	5.88	4.61815	2.64	RB - genus
P24	15.66	0.751957	17.6	320.78	2.63926	S	juvenile	palm	no tag	Arecaceae	Attalea	Attalea microcarpa	atta_micr	1	0.7854	scatter-hoarding	short-lived pioneer	0.32	0.251328	genero - GWD	0.0197727	0.0155295	parcela	5	5	Kew database - genus	5.88	4.61815	2.64	RB - genus
P24	15.66	0.751957	17.6	320.78	2.63926	S	juvenile	palm	no tag	Arecaceae	Attalea	Attalea microcarpa	atta_micr	1	0.7854	scatter-hoarding	short-lived pioneer	0.32	0.251328	genero - GWD	0.0197727	0.0155295	parcela	5	5	Kew database - genus	5.88	4.61815	2.64	RB - genus
P09	15.52	0.415484	14.62	342.08	3.55136	S	juvenile	palm	no tag	Arecaceae	Attalea	Attalea microcarpa	atta_micr	1	0.7854	scatter-hoarding	short-lived pioneer	0.32	0.251328	genero - GWD	0.0200064	0.015713	parcela	5	5	Kew database - genus	5.88	4.61815	2.64	RB - genus
P19	0	1.46616	45.75	343.83	2.67752	S	juvenile	palm	no tag	Arecaceae	Attalea	Attalea microcarpa	atta_micr	1	0.7854	scatter-hoarding	short-lived pioneer	0.32	0.251328	genero - GWD	0.0198669	0.0156034	parcela	5	5	Kew database - genus	5.88	4.61815	2.64	RB - genus
P27	46.71	0.13085	27.35	492.06	4.28571	S	juvenile	palm	no tag	Arecaceae	Attalea	Attalea microcarpa	atta_micr	1	0.7854	scatter-hoarding	short-lived pioneer	0.32	0.251328	genero - GWD	0.0202271	0.0158864	parcela	5	5	Kew database - genus	5.88	4.61815	2.64	RB - genus
P22	12.31	1.96778	16.8	325.37	2.73922	S	juvenile	palm	no tag	Arecaceae	Attalea	Attalea microcarpa	atta_micr	1	0.7854	scatter-hoarding	short-lived pioneer	0.32	0.251328	genero - GWD	0.0199792	0.0156917	parcela	5	5	Kew database - genus	5.88	4.61815	2.64	RB - genus
P29	18.26	0.318419	18.83	408.88	3.12004	S	juvenile	palm	no tag	Arecaceae	Attalea	Attalea microcarpa	atta_micr	1	0.7854	scatter-hoarding	short-lived pioneer	0.32	0.251328	genero - GWD	0.019032	0.0149477	parcela	5	5	Kew database - genus	5.88	4.61815	2.64	RB - genus
P28	53.55	4.87259	41.07	489.84	4.1651	S	juvenile	palm	no tag	Arecaceae	Attalea	Attalea microcarpa	atta_micr	1	0.7854	scatter-hoarding	short-lived pioneer	0.32	0.251328	genero - GWD	0.0198115	0.0155599	parcela	5	5	Kew database - genus	5.88	4.61815	2.64	RB - genus
P19	0	1.46616	45.75	343.83	2.67752	S	juvenile	palm	no tag	Arecaceae	Attalea	Attalea microcarpa	atta_micr	1	0.7854	scatter-hoarding	short-lived pioneer	0.32	0.251328	genero - GWD	0.0198669	0.0156034	parcela	5	5	Kew database - genus	5.88	4.61815	2.64	RB - genus
P03	13.34	0.301736	19.43	289.17	10.7581	S	juvenile	palm	no tag	Arecaceae	Bactris	Bactris acanthocarpa	bact_acan	1	0.7854	scatter-hoarding	long-lived pioneer	0.25	0.19635	familia - GWD	0.0200778	0.0157691	parcela	1.12	1.12	RB	1.65	1.29591	0.88	RB
P03	13.34	0.301736	19.43	289.17	10.7581	S	juvenile	palm	no tag	Arecaceae	Bactris	Bactris acanthocarpa	bact_acan	1	0.7854	scatter-hoarding	long-lived pioneer	0.25	0.19635	familia - GWD	0.0200778	0.0157691	parcela	1.12	1.12	RB	1.65	1.29591	0.88	RB
P06	11.4	0.825555	23.24	238.94	6.50961	S	juvenile	palm	no tag	Arecaceae	Bactris	Bactris acanthocarpa	bact_acan	1	0.7854	scatter-hoarding	long-lived pioneer	0.25	0.19635	familia - GWD	0.0175997	0.0138228	parcela	1.12	1.12	RB	1.65	1.29591	0.88	RB
P03	13.34	0.301736	19.43	289.17	10.7581	S	juvenile	palm	no tag	Arecaceae	Bactris	Bactris acanthocarpa	bact_acan	1	0.7854	scatter-hoarding	long-lived pioneer	0.25	0.19635	familia - GWD	0.0200778	0.0157691	parcela	1.12	1.12	RB	1.65	1.29591	0.88	RB
P03	13.34	0.301736	19.43	289.17	10.7581	S	juvenile	palm	no tag	Arecaceae	Bactris	Bactris acanthocarpa	bact_acan	1	0.7854	scatter-hoarding	long-lived pioneer	0.25	0.19635	familia - GWD	0.0200778	0.0157691	parcela	1.12	1.12	RB	1.65	1.29591	0.88	RB
P27	46.71	0.13085	27.35	492.06	4.28571	S	juvenile	palm	no tag	Arecaceae	Bactris	Bactris acanthocarpa	bact_acan	1	0.7854	scatter-hoarding	long-lived pioneer	0.25	0.19635	familia - GWD	0.0202271	0.0158864	parcela	1.12	1.12	RB	1.65	1.29591	0.88	RB
P03	13.34	0.301736	19.43	289.17	10.7581	S	juvenile	palm	no tag	Arecaceae	Bactris	Bactris acanthocarpa	bact_acan	1	0.7854	scatter-hoarding	long-lived pioneer	0.25	0.19635	familia - GWD	0.0200778	0.0157691	parcela	1.12	1.12	RB	1.65	1.29591	0.88	RB
P25	6.95	0.20465	16.72	323	2.40659	S	juvenile	palm	no tag	Arecaceae	Bactris	Bactris acanthocarpa	bact_acan	1	0.7854	scatter-hoarding	long-lived pioneer	0.25	0.19635	familia - GWD	0.0183787	0.0144346	parcela	1.12	1.12	RB	1.65	1.29591	0.88	RB
P25	6.95	0.20465	16.72	323	2.40659	S	juvenile	palm	no tag	Arecaceae	Bactris	Bactris acanthocarpa	bact_acan	1	0.7854	scatter-hoarding	long-lived pioneer	0.25	0.19635	familia - GWD	0.0183787	0.0144346	parcela	1.12	1.12	RB	1.65	1.29591	0.88	RB
P30	18.44	0.455016	64.22	400.92	3.07331	S	juvenile	palm	no tag	Arecaceae	Bactris	Bactris acanthocarpa	bact_acan	1	0.7854	scatter-hoarding	long-lived pioneer	0.25	0.19635	familia - GWD	0.0190434	0.0149567	parcela	1.12	1.12	RB	1.65	1.29591	0.88	RB
P25	6.95	0.20465	16.72	323	2.40659	S	juvenile	palm	no tag	Arecaceae	Bactris	Bactris acanthocarpa	bact_acan	1	0.7854	scatter-hoarding	long-lived pioneer	0.25	0.19635	familia - GWD	0.0183787	0.0144346	parcela	1.12	1.12	RB	1.65	1.29591	0.88	RB
P28	53.55	4.87259	41.07	489.84	4.1651	S	juvenile	palm	no tag	Arecaceae	Bactris	Bactris acanthocarpa	bact_acan	1	0.7854	scatter-hoarding	long-lived pioneer	0.25	0.19635	familia - GWD	0.0198115	0.0155599	parcela	1.12	1.12	RB	1.65	1.29591	0.88	RB
P25	6.95	0.20465	16.72	323	2.40659	S	juvenile	palm	no tag	Arecaceae	Bactris	Bactris acanthocarpa	bact_acan	1	0.7854	scatter-hoarding	long-lived pioneer	0.25	0.19635	familia - GWD	0.0183787	0.0144346	parcela	1.12	1.12	RB	1.65	1.29591	0.88	RB
P28	53.55	4.87259	41.07	489.84	4.1651	S	juvenile	palm	no tag	Arecaceae	Bactris	Bactris acanthocarpa	bact_acan	1	0.7854	scatter-hoarding	long-lived pioneer	0.25	0.19635	familia - GWD	0.0198115	0.0155599	parcela	1.12	1.12	RB	1.65	1.29591	0.88	RB
P25	6.95	0.20465	16.72	323	2.40659	S	juvenile	palm	no tag	Arecaceae	Bactris	Bactris acanthocarpa	bact_acan	1	0.7854	scatter-hoarding	long-lived pioneer	0.25	0.19635	familia - GWD	0.0183787	0.0144346	parcela	1.12	1.12	RB	1.65	1.29591	0.88	RB
P25	6.95	0.20465	16.72	323	2.40659	S	juvenile	palm	no tag	Arecaceae	Bactris	Bactris acanthocarpa	bact_acan	1	0.7854	scatter-hoarding	long-lived pioneer	0.25	0.19635	familia - GWD	0.0183787	0.0144346	parcela	1.12	1.12	RB	1.65	1.29591	0.88	RB
P25	6.95	0.20465	16.72	323	2.40659	S	juvenile	palm	no tag	Arecaceae	Bactris	Bactris acanthocarpa	bact_acan	1	0.7854	scatter-hoarding	long-lived pioneer	0.25	0.19635	familia - GWD	0.0183787	0.0144346	parcela	1.12	1.12	RB	1.65	1.29591	0.88	RB
P03	13.34	0.301736	19.43	289.17	10.7581	S	juvenile	palm	no tag	Arecaceae	Bactris	Bactris acanthocarpa	bact_acan	1	0.7854	scatter-hoarding	long-lived pioneer	0.25	0.19635	familia - GWD	0.0200778	0.0157691	parcela	1.12	1.12	RB	1.65	1.29591	0.88	RB
P03	13.34	0.301736	19.43	289.17	10.7581	S	juvenile	palm	no tag	Arecaceae	Bactris	Bactris acanthocarpa	bact_acan	1	0.7854	scatter-hoarding	long-lived pioneer	0.25	0.19635	familia - GWD	0.0200778	0.0157691	parcela	1.12	1.12	RB	1.65	1.29591	0.88	RB
P25	6.95	0.20465	16.72	323	2.40659	S	juvenile	palm	no tag	Arecaceae	Bactris	Bactris acanthocarpa	bact_acan	1	0.7854	scatter-hoarding	long-lived pioneer	0.25	0.19635	familia - GWD	0.0183787	0.0144346	parcela	1.12	1.12	RB	1.65	1.29591	0.88	RB
P06	11.4	0.825555	23.24	238.94	6.50961	S	juvenile	palm	no tag	Arecaceae	Bactris	Bactris acanthocarpa	bact_acan	1	0.7854	scatter-hoarding	long-lived pioneer	0.25	0.19635	familia - GWD	0.0175997	0.0138228	parcela	1.12	1.12	RB	1.65	1.29591	0.88	RB
P03	13.34	0.301736	19.43	289.17	10.7581	S	juvenile	palm	no tag	Arecaceae	Bactris	Bactris acanthocarpa	bact_acan	1	0.7854	scatter-hoarding	long-lived pioneer	0.25	0.19635	familia - GWD	0.0200778	0.0157691	parcela	1.12	1.12	RB	1.65	1.29591	0.88	RB
P28	53.55	4.87259	41.07	489.84	4.1651	S	juvenile	palm	no tag	Arecaceae	Bactris	Bactris acanthocarpa	bact_acan	1	0.7854	scatter-hoarding	long-lived pioneer	0.25	0.19635	familia - GWD	0.0198115	0.0155599	parcela	1.12	1.12	RB	1.65	1.29591	0.88	RB
P28	53.55	4.87259	41.07	489.84	4.1651	S	juvenile	palm	no tag	Arecaceae	Bactris	Bactris acanthocarpa	bact_acan	1	0.7854	scatter-hoarding	long-lived pioneer	0.25	0.19635	familia - GWD	0.0198115	0.0155599	parcela	1.12	1.12	RB	1.65	1.29591	0.88	RB
P03	13.34	0.301736	19.43	289.17	10.7581	S	juvenile	palm	no tag	Arecaceae	Bactris	Bactris acanthocarpa	bact_acan	1	0.7854	scatter-hoarding	long-lived pioneer	0.25	0.19635	familia - GWD	0.0200778	0.0157691	parcela	1.12	1.12	RB	1.65	1.29591	0.88	RB
P28	53.55	4.87259	41.07	489.84	4.1651	S	juvenile	palm	no tag	Arecaceae	Bactris	Bactris acanthocarpa	bact_acan	1	0.7854	scatter-hoarding	long-lived pioneer	0.25	0.19635	familia - GWD	0.0198115	0.0155599	parcela	1.12	1.12	RB	1.65	1.29591	0.88	RB
P03	13.34	0.301736	19.43	289.17	10.7581	s	juvenile	palm	no tag	Arecaceae	Bactris	Bactris acanthocarpa	bact_acan	1	0.7854	scatter-hoarding	long-lived pioneer	0.25	0.19635	familia - GWD	0.0200778	0.0157691	parcela	1.12	1.12	RB	1.65	1.29591	0.88	RB
P25	6.95	0.20465	16.72	323	2.40659	S	juvenile	palm	no tag	Arecaceae	Bactris	Bactris acanthocarpa	bact_acan	1	0.7854	scatter-hoarding	long-lived pioneer	0.25	0.19635	familia - GWD	0.0183787	0.0144346	parcela	1.12	1.12	RB	1.65	1.29591	0.88	RB
P27	46.71	0.13085	27.35	492.06	4.28571	S	juvenile	palm	no tag	Arecaceae	Bactris	Bactris acanthocarpa	bact_acan	1	0.7854	scatter-hoarding	long-lived pioneer	0.25	0.19635	familia - GWD	0.0202271	0.0158864	parcela	1.12	1.12	RB	1.65	1.29591	0.88	RB
P27	46.71	0.13085	27.35	492.06	4.28571	S	juvenile	palm	no tag	Arecaceae	Bactris	Bactris acanthocarpa	bact_acan	1	0.7854	scatter-hoarding	long-lived pioneer	0.25	0.19635	familia - GWD	0.0202271	0.0158864	parcela	1.12	1.12	RB	1.65	1.29591	0.88	RB
P29	18.26	0.318419	18.83	408.88	3.12004	S	juvenile	palm	no tag	Arecaceae	Bactris	Bactris acanthocarpa	bact_acan	1	0.7854	scatter-hoarding	long-lived pioneer	0.25	0.19635	familia - GWD	0.019032	0.0149477	parcela	1.12	1.12	RB	1.65	1.29591	0.88	RB
P30	18.44	0.455016	64.22	400.92	3.07331	S	juvenile	palm	no tag	Arecaceae	Bactris	Bactris acanthocarpa	bact_acan	1	0.7854	scatter-hoarding	long-lived pioneer	0.25	0.19635	familia - GWD	0.0190434	0.0149567	parcela	1.12	1.12	RB	1.65	1.29591	0.88	RB
P29	18.26	0.318419	18.83	408.88	3.12004	S	juvenile	palm	no tag	Arecaceae	Bactris	Bactris acanthocarpa	bact_acan	1	0.7854	scatter-hoarding	long-lived pioneer	0.25	0.19635	familia - GWD	0.019032	0.0149477	parcela	1.12	1.12	RB	1.65	1.29591	0.88	RB
P29	18.26	0.318419	18.83	408.88	3.12004	S	juvenile	palm	no tag	Arecaceae	Bactris	Bactris acanthocarpa	bact_acan	1	0.7854	scatter-hoarding	long-lived pioneer	0.25	0.19635	familia - GWD	0.019032	0.0149477	parcela	1.12	1.12	RB	1.65	1.29591	0.88	RB
P30	18.44	0.455016	64.22	400.92	3.07331	S	juvenile	palm	no tag	Arecaceae	Bactris	Bactris acanthocarpa	bact_acan	1	0.7854	scatter-hoarding	long-lived pioneer	0.25	0.19635	familia - GWD	0.0190434	0.0149567	parcela	1.12	1.12	RB	1.65	1.29591	0.88	RB
P06	11.4	0.825555	23.24	238.94	6.50961	S	juvenile	palm	no tag	Arecaceae	Bactris	Bactris acanthocarpa	bact_acan	1	0.7854	scatter-hoarding	long-lived pioneer	0.25	0.19635	familia - GWD	0.0175997	0.0138228	parcela	1.12	1.12	RB	1.65	1.29591	0.88	RB
P30	18.44	0.455016	64.22	400.92	3.07331	S	juvenile	palm	no tag	Arecaceae	Bactris	Bactris acanthocarpa	bact_acan	1	0.7854	scatter-hoarding	long-lived pioneer	0.25	0.19635	familia - GWD	0.0190434	0.0149567	parcela	1.12	1.12	RB	1.65	1.29591	0.88	RB
P27	46.71	0.13085	27.35	492.06	4.28571	S	juvenile	palm	no tag	Arecaceae	Bactris	Bactris acanthocarpa	bact_acan	1	0.7854	scatter-hoarding	long-lived pioneer	0.25	0.19635	familia - GWD	0.0202271	0.0158864	parcela	1.12	1.12	RB	1.65	1.29591	0.88	RB
P25	6.95	0.20465	16.72	323	2.40659	S	juvenile	palm	no tag	Arecaceae	Bactris	Bactris acanthocarpa	bact_acan	1	0.7854	scatter-hoarding	long-lived pioneer	0.25	0.19635	familia - GWD	0.0183787	0.0144346	parcela	1.12	1.12	RB	1.65	1.29591	0.88	RB
P29	18.26	0.318419	18.83	408.88	3.12004	S	juvenile	palm	no tag	Arecaceae	Bactris	Bactris acanthocarpa	bact_acan	1	0.7854	scatter-hoarding	long-lived pioneer	0.25	0.19635	familia - GWD	0.019032	0.0149477	parcela	1.12	1.12	RB	1.65	1.29591	0.88	RB
P28	53.55	4.87259	41.07	489.84	4.1651	S	juvenile	palm	no tag	Arecaceae	Bactris	Bactris acanthocarpa	bact_acan	1	0.7854	scatter-hoarding	long-lived pioneer	0.25	0.19635	familia - GWD	0.0198115	0.0155599	parcela	1.12	1.12	RB	1.65	1.29591	0.88	RB
P30	18.44	0.455016	64.22	400.92	3.07331	S	juvenile	palm	no tag	Arecaceae	Bactris	Bactris acanthocarpa	bact_acan	1	0.7854	scatter-hoarding	long-lived pioneer	0.25	0.19635	familia - GWD	0.0190434	0.0149567	parcela	1.12	1.12	RB	1.65	1.29591	0.88	RB
P27	46.71	0.13085	27.35	492.06	4.28571	S	juvenile	palm	no tag	Arecaceae	Bactris	Bactris acanthocarpa	bact_acan	1	0.7854	scatter-hoarding	long-lived pioneer	0.25	0.19635	familia - GWD	0.0202271	0.0158864	parcela	1.12	1.12	RB	1.65	1.29591	0.88	RB
P27	46.71	0.13085	27.35	492.06	4.28571	S	juvenile	palm	no tag	Arecaceae	Bactris	Bactris acanthocarpa	bact_acan	1	0.7854	scatter-hoarding	long-lived pioneer	0.25	0.19635	familia - GWD	0.0202271	0.0158864	parcela	1.12	1.12	RB	1.65	1.29591	0.88	RB
P28	53.55	4.87259	41.07	489.84	4.1651	S	juvenile	palm	no tag	Arecaceae	Bactris	Bactris constanciae	bact_cons	1	0.7854	endozoochory	long-lived pioneer	0.25	0.19635	familia - GWD	0.0198115	0.0155599	parcela	1.12	1.12	RB - genus	1.65	1.29591	0.88	RB - genus
P28	53.55	4.87259	41.07	489.84	4.1651	S	juvenile	palm	no tag	Arecaceae	Bactris	Bactris constanciae	bact_cons	1	0.7854	endozoochory	long-lived pioneer	0.25	0.19635	familia - GWD	0.0198115	0.0155599	parcela	1.12	1.12	RB - genus	1.65	1.29591	0.88	RB - genus
P16	8.53	0.368783	29.53	282.97	3.06089	S	juvenile	palm	no tag	Arecaceae	Bactris	Bactris constanciae	bact_cons	1	0.7854	endozoochory	long-lived pioneer	0.25	0.19635	familia - GWD	0.0193226	0.015176	parcela	1.12	1.12	RB - genus	1.65	1.29591	0.88	RB - genus
P02	4.6	0.0801714	13.38	314.22	13.797	S	juvenile	palm	no tag	Arecaceae	Bactris	Bactris constanciae	bact_cons	1	0.7854	endozoochory	long-lived pioneer	0.25	0.19635	familia - GWD	0.0207833	0.0163232	parcela	1.12	1.12	RB - genus	1.65	1.29591	0.88	RB - genus
P02	4.6	0.0801714	13.38	314.22	13.797	S	juvenile	palm	no tag	Arecaceae	Bactris	Bactris constanciae	bact_cons	1	0.7854	endozoochory	long-lived pioneer	0.25	0.19635	familia - GWD	0.0207833	0.0163232	parcela	1.12	1.12	RB - genus	1.65	1.29591	0.88	RB - genus
P28	53.55	4.87259	41.07	489.84	4.1651	S	juvenile	palm	no tag	Arecaceae	Bactris	Bactris constanciae	bact_cons	1	0.7854	endozoochory	long-lived pioneer	0.25	0.19635	familia - GWD	0.0198115	0.0155599	parcela	1.12	1.12	RB - genus	1.65	1.29591	0.88	RB - genus
P16	8.53	0.368783	29.53	282.97	3.06089	S	juvenile	palm	no tag	Arecaceae	Bactris	Bactris constanciae	bact_cons	1	0.7854	endozoochory	long-lived pioneer	0.25	0.19635	familia - GWD	0.0193226	0.015176	parcela	1.12	1.12	RB - genus	1.65	1.29591	0.88	RB - genus
P06	11.4	0.825555	23.24	238.94	6.50961	S	juvenile	palm	no tag	Arecaceae	Bactris	Bactris constanciae	bact_cons	1	0.7854	endozoochory	long-lived pioneer	0.25	0.19635	familia - GWD	0.0175997	0.0138228	parcela	1.12	1.12	RB - genus	1.65	1.29591	0.88	RB - genus
P26	10.76	0.381414	19.4	317.47	2.40189	S	juvenile	palm	no tag	Arecaceae	Bactris	Bactris constanciae	bact_cons	1	0.7854	endozoochory	long-lived pioneer	0.25	0.19635	familia - GWD	0.0187715	0.0147431	parcela	1.12	1.12	RB - genus	1.65	1.29591	0.88	RB - genus
P06	11.4	0.825555	23.24	238.94	6.50961	S	juvenile	palm	no tag	Arecaceae	Bactris	Bactris constanciae	bact_cons	1	0.7854	endozoochory	long-lived pioneer	0.25	0.19635	familia - GWD	0.0175997	0.0138228	parcela	1.12	1.12	RB - genus	1.65	1.29591	0.88	RB - genus
P07	31.54	0.340829	31.35	207.23	4.90791	S	juvenile	palm	no tag	Arecaceae	Bactris	Bactris constanciae	bact_cons	1	0.7854	endozoochory	long-lived pioneer	0.25	0.19635	familia - GWD	0.0188701	0.0148206	parcela	1.12	1.12	RB - genus	1.65	1.29591	0.88	RB - genus
P22	12.31	1.96778	16.8	325.37	2.73922	S	juvenile	palm	no tag	Arecaceae	Bactris	Bactris constanciae	bact_cons	1	0.7854	endozoochory	long-lived pioneer	0.25	0.19635	familia - GWD	0.0199792	0.0156917	parcela	1.12	1.12	RB - genus	1.65	1.29591	0.88	RB - genus
P12	16.05	2.30571	14.7	351.63	3.45241	S	juvenile	palm	no tag	Arecaceae	Bactris	Bactris constanciae	bact_cons	1	0.7854	endozoochory	long-lived pioneer	0.25	0.19635	familia - GWD	0.0197555	0.0155159	parcela	1.12	1.12	RB - genus	1.65	1.29591	0.88	RB - genus
P07	31.54	0.340829	31.35	207.23	4.90791	S	juvenile	palm	no tag	Arecaceae	Bactris	Bactris constanciae	bact_cons	1	0.7854	endozoochory	long-lived pioneer	0.25	0.19635	familia - GWD	0.0188701	0.0148206	parcela	1.12	1.12	RB - genus	1.65	1.29591	0.88	RB - genus
P05	25.79	1.37267	20.72	324.92	6.47935	S	juvenile	palm	no tag	Arecaceae	Bactris	Bactris constanciae	bact_cons	1	0.7854	endozoochory	long-lived pioneer	0.25	0.19635	familia - GWD	0.0189097	0.0148517	parcela	1.12	1.12	RB - genus	1.65	1.29591	0.88	RB - genus
P07	31.54	0.340829	31.35	207.23	4.90791	S	juvenile	palm	no tag	Arecaceae	Bactris	Bactris constanciae	bact_cons	1	0.7854	endozoochory	long-lived pioneer	0.25	0.19635	familia - GWD	0.0188701	0.0148206	parcela	1.12	1.12	RB - genus	1.65	1.29591	0.88	RB - genus
P25	6.95	0.20465	16.72	323	2.40659	S	juvenile	palm	no tag	Arecaceae	Bactris	Bactris constanciae	bact_cons	1	0.7854	endozoochory	long-lived pioneer	0.25	0.19635	familia - GWD	0.0183787	0.0144346	parcela	1.12	1.12	RB - genus	1.65	1.29591	0.88	RB - genus
P30	18.44	0.455016	64.22	400.92	3.07331	S	juvenile	palm	no tag	Arecaceae	Bactris	Bactris constanciae	bact_cons	1	0.7854	endozoochory	long-lived pioneer	0.25	0.19635	familia - GWD	0.0190434	0.0149567	parcela	1.12	1.12	RB - genus	1.65	1.29591	0.88	RB - genus
P05	25.79	1.37267	20.72	324.92	6.47935	S	juvenile	palm	no tag	Arecaceae	Bactris	Bactris constanciae	bact_cons	1	0.7854	endozoochory	long-lived pioneer	0.25	0.19635	familia - GWD	0.0189097	0.0148517	parcela	1.12	1.12	RB - genus	1.65	1.29591	0.88	RB - genus
P22	12.31	1.96778	16.8	325.37	2.73922	S	juvenile	palm	no tag	Arecaceae	Bactris	Bactris constanciae	bact_cons	1	0.7854	endozoochory	long-lived pioneer	0.25	0.19635	familia - GWD	0.0199792	0.0156917	parcela	1.12	1.12	RB - genus	1.65	1.29591	0.88	RB - genus
P28	53.55	4.87259	41.07	489.84	4.1651	S	juvenile	palm	no tag	Arecaceae	Bactris	Bactris constanciae	bact_cons	1	0.7854	endozoochory	long-lived pioneer	0.25	0.19635	familia - GWD	0.0198115	0.0155599	parcela	1.12	1.12	RB - genus	1.65	1.29591	0.88	RB - genus
P25	6.95	0.20465	16.72	323	2.40659	S	juvenile	palm	no tag	Arecaceae	Bactris	Bactris constanciae	bact_cons	1	0.7854	endozoochory	long-lived pioneer	0.25	0.19635	familia - GWD	0.0183787	0.0144346	parcela	1.12	1.12	RB - genus	1.65	1.29591	0.88	RB - genus
P06	11.4	0.825555	23.24	238.94	6.50961	S	juvenile	palm	no tag	Arecaceae	Bactris	Bactris constanciae	bact_cons	1	0.7854	endozoochory	long-lived pioneer	0.25	0.19635	familia - GWD	0.0175997	0.0138228	parcela	1.12	1.12	RB - genus	1.65	1.29591	0.88	RB - genus
P16	8.53	0.368783	29.53	282.97	3.06089	S	juvenile	palm	no tag	Arecaceae	Bactris	Bactris constanciae	bact_cons	1	0.7854	endozoochory	long-lived pioneer	0.25	0.19635	familia - GWD	0.0193226	0.015176	parcela	1.12	1.12	RB - genus	1.65	1.29591	0.88	RB - genus
P16	8.53	0.368783	29.53	282.97	3.06089	S	juvenile	palm	no tag	Arecaceae	Bactris	Bactris constanciae	bact_cons	1	0.7854	endozoochory	long-lived pioneer	0.25	0.19635	familia - GWD	0.0193226	0.015176	parcela	1.12	1.12	RB - genus	1.65	1.29591	0.88	RB - genus
P20	22.34	1.28849	18.2	287.37	2.64673	S	juvenile	palm	no tag	Arecaceae	Bactris	Bactris corossilla	bact_coro	1	0.7854	endozoochory	long-lived pioneer	0.25	0.19635	familia - GWD	0.0193638	0.0152084	parcela	1.12	1.12	RB - genus	1.65	1.29591	0.88	RB - genus
P14	4.75	0.368238	29.87	328.07	3.24262	S	juvenile	palm	no tag	Arecaceae	Bactris	Bactris corossilla	bact_coro	1	0.7854	endozoochory	long-lived pioneer	0.25	0.19635	familia - GWD	0.0187869	0.0147552	parcela	1.12	1.12	RB - genus	1.65	1.29591	0.88	RB - genus
P03	13.34	0.301736	19.43	289.17	10.7581	S	juvenile	palm	no tag	Arecaceae	Bactris	Bactris elegans	bact_eleg	1	0.7854	endozoochory	long-lived pioneer	0.25	0.19635	familia - GWD	0.0200778	0.0157691	parcela	1.12	1.12	RB - genus	1.65	1.29591	0.88	RB - genus
P27	46.71	0.13085	27.35	492.06	4.28571	S	juvenile	palm	no tag	Arecaceae	Bactris	Bactris elegans	bact_eleg	1	0.7854	endozoochory	long-lived pioneer	0.25	0.19635	familia - GWD	0.0202271	0.0158864	parcela	1.12	1.12	RB - genus	1.65	1.29591	0.88	RB - genus
P24	15.66	0.751957	17.6	320.78	2.63926	S	juvenile	palm	no tag	Arecaceae	Bactris	Bactris elegans	bact_eleg	1	0.7854	endozoochory	long-lived pioneer	0.25	0.19635	familia - GWD	0.0197727	0.0155295	parcela	1.12	1.12	RB - genus	1.65	1.29591	0.88	RB - genus
P01	11.06	0.263819	54.92	361.69	11.6012	S	juvenile	palm	no tag	Arecaceae	Bactris	Bactris elegans	bact_eleg	1	0.7854	endozoochory	long-lived pioneer	0.25	0.19635	familia - GWD	0.0197813	0.0155362	parcela	1.12	1.12	RB - genus	1.65	1.29591	0.88	RB - genus
P24	15.66	0.751957	17.6	320.78	2.63926	S	juvenile	palm	no tag	Arecaceae	Bactris	Bactris elegans	bact_eleg	1	0.7854	endozoochory	long-lived pioneer	0.25	0.19635	familia - GWD	0.0197727	0.0155295	parcela	1.12	1.12	RB - genus	1.65	1.29591	0.88	RB - genus
P02	4.6	0.0801714	13.38	314.22	13.797	S	juvenile	palm	no tag	Arecaceae	Bactris	Bactris elegans	bact_eleg	1	0.7854	endozoochory	long-lived pioneer	0.25	0.19635	familia - GWD	0.0207833	0.0163232	parcela	1.12	1.12	RB - genus	1.65	1.29591	0.88	RB - genus
P02	4.6	0.0801714	13.38	314.22	13.797	S	juvenile	palm	no tag	Arecaceae	Bactris	Bactris elegans	bact_eleg	1	0.7854	endozoochory	long-lived pioneer	0.25	0.19635	familia - GWD	0.0207833	0.0163232	parcela	1.12	1.12	RB - genus	1.65	1.29591	0.88	RB - genus
P02	4.6	0.0801714	13.38	314.22	13.797	S	juvenile	palm	no tag	Arecaceae	Bactris	Bactris elegans	bact_eleg	1	0.7854	endozoochory	long-lived pioneer	0.25	0.19635	familia - GWD	0.0207833	0.0163232	parcela	1.12	1.12	RB - genus	1.65	1.29591	0.88	RB - genus
P02	4.6	0.0801714	13.38	314.22	13.797	S	juvenile	palm	no tag	Arecaceae	Bactris	Bactris elegans	bact_eleg	1	0.7854	endozoochory	long-lived pioneer	0.25	0.19635	familia - GWD	0.0207833	0.0163232	parcela	1.12	1.12	RB - genus	1.65	1.29591	0.88	RB - genus
P02	4.6	0.0801714	13.38	314.22	13.797	S	juvenile	palm	no tag	Arecaceae	Bactris	Bactris elegans	bact_eleg	1	0.7854	endozoochory	long-lived pioneer	0.25	0.19635	familia - GWD	0.0207833	0.0163232	parcela	1.12	1.12	RB - genus	1.65	1.29591	0.88	RB - genus
P02	4.6	0.0801714	13.38	314.22	13.797	S	juvenile	palm	no tag	Arecaceae	Bactris	Bactris elegans	bact_eleg	1	0.7854	endozoochory	long-lived pioneer	0.25	0.19635	familia - GWD	0.0207833	0.0163232	parcela	1.12	1.12	RB - genus	1.65	1.29591	0.88	RB - genus
P02	4.6	0.0801714	13.38	314.22	13.797	S	juvenile	palm	no tag	Arecaceae	Bactris	Bactris elegans	bact_eleg	1	0.7854	endozoochory	long-lived pioneer	0.25	0.19635	familia - GWD	0.0207833	0.0163232	parcela	1.12	1.12	RB - genus	1.65	1.29591	0.88	RB - genus
P02	4.6	0.0801714	13.38	314.22	13.797	S	juvenile	palm	no tag	Arecaceae	Bactris	Bactris elegans	bact_eleg	1	0.7854	endozoochory	long-lived pioneer	0.25	0.19635	familia - GWD	0.0207833	0.0163232	parcela	1.12	1.12	RB - genus	1.65	1.29591	0.88	RB - genus
P03	13.34	0.301736	19.43	289.17	10.7581	S	juvenile	palm	no tag	Arecaceae	Bactris	Bactris elegans	bact_eleg	1	0.7854	endozoochory	long-lived pioneer	0.25	0.19635	familia - GWD	0.0200778	0.0157691	parcela	1.12	1.12	RB - genus	1.65	1.29591	0.88	RB - genus
P07	31.54	0.340829	31.35	207.23	4.90791	S	juvenile	palm	no tag	Arecaceae	Bactris	Bactris elegans	bact_eleg	1	0.7854	endozoochory	long-lived pioneer	0.25	0.19635	familia - GWD	0.0188701	0.0148206	parcela	1.12	1.12	RB - genus	1.65	1.29591	0.88	RB - genus
P03	13.34	0.301736	19.43	289.17	10.7581	S	juvenile	palm	no tag	Arecaceae	Bactris	Bactris elegans	bact_eleg	1	0.7854	endozoochory	long-lived pioneer	0.25	0.19635	familia - GWD	0.0200778	0.0157691	parcela	1.12	1.12	RB - genus	1.65	1.29591	0.88	RB - genus
P03	13.34	0.301736	19.43	289.17	10.7581	S	juvenile	palm	no tag	Arecaceae	Bactris	Bactris elegans	bact_eleg	1	0.7854	endozoochory	long-lived pioneer	0.25	0.19635	familia - GWD	0.0200778	0.0157691	parcela	1.12	1.12	RB - genus	1.65	1.29591	0.88	RB - genus
P24	15.66	0.751957	17.6	320.78	2.63926	S	juvenile	palm	no tag	Arecaceae	Bactris	Bactris elegans	bact_eleg	1	0.7854	endozoochory	long-lived pioneer	0.25	0.19635	familia - GWD	0.0197727	0.0155295	parcela	1.12	1.12	RB - genus	1.65	1.29591	0.88	RB - genus
P03	13.34	0.301736	19.43	289.17	10.7581	S	juvenile	palm	no tag	Arecaceae	Bactris	Bactris elegans	bact_eleg	1	0.7854	endozoochory	long-lived pioneer	0.25	0.19635	familia - GWD	0.0200778	0.0157691	parcela	1.12	1.12	RB - genus	1.65	1.29591	0.88	RB - genus
P28	53.55	4.87259	41.07	489.84	4.1651	S	juvenile	palm	no tag	Arecaceae	Bactris	Bactris elegans	bact_eleg	1	0.7854	endozoochory	long-lived pioneer	0.25	0.19635	familia - GWD	0.0198115	0.0155599	parcela	1.12	1.12	RB - genus	1.65	1.29591	0.88	RB - genus
P07	31.54	0.340829	31.35	207.23	4.90791	S	juvenile	palm	no tag	Arecaceae	Bactris	Bactris elegans	bact_eleg	1	0.7854	endozoochory	long-lived pioneer	0.25	0.19635	familia - GWD	0.0188701	0.0148206	parcela	1.12	1.12	RB - genus	1.65	1.29591	0.88	RB - genus
P11	19.49	0.724285	24.92	317.63	3.53039	S	juvenile	palm	no tag	Arecaceae	Bactris	Bactris elegans	bact_eleg	1	0.7854	endozoochory	long-lived pioneer	0.25	0.19635	familia - GWD	0.0189672	0.0148969	parcela	1.12	1.12	RB - genus	1.65	1.29591	0.88	RB - genus
P12	16.05	2.30571	14.7	351.63	3.45241	S	juvenile	palm	no tag	Arecaceae	Bactris	Bactris elegans	bact_eleg	1	0.7854	endozoochory	long-lived pioneer	0.25	0.19635	familia - GWD	0.0197555	0.0155159	parcela	1.12	1.12	RB - genus	1.65	1.29591	0.88	RB - genus
P07	31.54	0.340829	31.35	207.23	4.90791	S	juvenile	palm	no tag	Arecaceae	Bactris	Bactris elegans	bact_eleg	1	0.7854	endozoochory	long-lived pioneer	0.25	0.19635	familia - GWD	0.0188701	0.0148206	parcela	1.12	1.12	RB - genus	1.65	1.29591	0.88	RB - genus
P07	31.54	0.340829	31.35	207.23	4.90791	S	juvenile	palm	no tag	Arecaceae	Bactris	Bactris elegans	bact_eleg	1	0.7854	endozoochory	long-lived pioneer	0.25	0.19635	familia - GWD	0.0188701	0.0148206	parcela	1.12	1.12	RB - genus	1.65	1.29591	0.88	RB - genus
P07	31.54	0.340829	31.35	207.23	4.90791	S	juvenile	palm	no tag	Arecaceae	Bactris	Bactris elegans	bact_eleg	1	0.7854	endozoochory	long-lived pioneer	0.25	0.19635	familia - GWD	0.0188701	0.0148206	parcela	1.12	1.12	RB - genus	1.65	1.29591	0.88	RB - genus
P07	31.54	0.340829	31.35	207.23	4.90791	S	juvenile	palm	no tag	Arecaceae	Bactris	Bactris elegans	bact_eleg	1	0.7854	endozoochory	long-lived pioneer	0.25	0.19635	familia - GWD	0.0188701	0.0148206	parcela	1.12	1.12	RB - genus	1.65	1.29591	0.88	RB - genus
P01	11.06	0.263819	54.92	361.69	11.6012	S	juvenile	palm	no tag	Arecaceae	Bactris	Bactris hirta	bact_hirt	1	0.7854	endozoochory	long-lived pioneer	0.25	0.19635	familia - GWD	0.0197813	0.0155362	parcela	1.12	1.12	RB - genus	1.65	1.29591	0.88	RB - genus
P13	0.44	0.618667	20.2	276.77	3.2542	S	juvenile	palm	no tag	Arecaceae	Bactris	Bactris hirta	bact_hirt	1	0.7854	endozoochory	long-lived pioneer	0.25	0.19635	familia - GWD	0.0195134	0.0153259	parcela	1.12	1.12	RB - genus	1.65	1.29591	0.88	RB - genus
P01	11.06	0.263819	54.92	361.69	11.6012	S	juvenile	palm	no tag	Arecaceae	Bactris	Bactris hirta	bact_hirt	1	0.7854	endozoochory	long-lived pioneer	0.25	0.19635	familia - GWD	0.0197813	0.0155362	parcela	1.12	1.12	RB - genus	1.65	1.29591	0.88	RB - genus
P18	20.97	0.430509	25.42	403.08	2.77429	S	juvenile	palm	no tag	Arecaceae	Bactris	Bactris hirta	bact_hirt	1	0.7854	endozoochory	long-lived pioneer	0.25	0.19635	familia - GWD	0.0196799	0.0154566	parcela	1.12	1.12	RB - genus	1.65	1.29591	0.88	RB - genus
P18	20.97	0.430509	25.42	403.08	2.77429	S	juvenile	palm	no tag	Arecaceae	Bactris	Bactris hirta	bact_hirt	1	0.7854	endozoochory	long-lived pioneer	0.25	0.19635	familia - GWD	0.0196799	0.0154566	parcela	1.12	1.12	RB - genus	1.65	1.29591	0.88	RB - genus
P08	24.79	0.741805	27.45	249.55	4.86123	S	juvenile	palm	no tag	Arecaceae	Bactris	Bactris hirta	bact_hirt	1	0.7854	endozoochory	long-lived pioneer	0.25	0.19635	familia - GWD	0.0186467	0.0146451	parcela	1.12	1.12	RB - genus	1.65	1.29591	0.88	RB - genus
P08	24.79	0.741805	27.45	249.55	4.86123	S	juvenile	palm	no tag	Arecaceae	Bactris	Bactris hirta	bact_hirt	1	0.7854	endozoochory	long-lived pioneer	0.25	0.19635	familia - GWD	0.0186467	0.0146451	parcela	1.12	1.12	RB - genus	1.65	1.29591	0.88	RB - genus
P18	20.97	0.430509	25.42	403.08	2.77429	S	juvenile	palm	no tag	Arecaceae	Bactris	Bactris hirta	bact_hirt	1	0.7854	endozoochory	long-lived pioneer	0.25	0.19635	familia - GWD	0.0196799	0.0154566	parcela	1.12	1.12	RB - genus	1.65	1.29591	0.88	RB - genus
P01	11.06	0.263819	54.92	361.69	11.6012	S	juvenile	palm	no tag	Arecaceae	Bactris	Bactris hirta	bact_hirt	1	0.7854	endozoochory	long-lived pioneer	0.25	0.19635	familia - GWD	0.0197813	0.0155362	parcela	1.12	1.12	RB - genus	1.65	1.29591	0.88	RB - genus
P18	20.97	0.430509	25.42	403.08	2.77429	S	juvenile	palm	no tag	Arecaceae	Bactris	Bactris hirta	bact_hirt	1	0.7854	endozoochory	long-lived pioneer	0.25	0.19635	familia - GWD	0.0196799	0.0154566	parcela	1.12	1.12	RB - genus	1.65	1.29591	0.88	RB - genus
P01	11.06	0.263819	54.92	361.69	11.6012	S	juvenile	palm	no tag	Arecaceae	Bactris	Bactris hirta	bact_hirt	1	0.7854	endozoochory	long-lived pioneer	0.25	0.19635	familia - GWD	0.0197813	0.0155362	parcela	1.12	1.12	RB - genus	1.65	1.29591	0.88	RB - genus
P08	24.79	0.741805	27.45	249.55	4.86123	S	juvenile	palm	no tag	Arecaceae	Bactris	Bactris hirta	bact_hirt	1	0.7854	endozoochory	long-lived pioneer	0.25	0.19635	familia - GWD	0.0186467	0.0146451	parcela	1.12	1.12	RB - genus	1.65	1.29591	0.88	RB - genus
P23	6.84	0.609403	34.73	351.53	2.6536	S	juvenile	palm	no tag	Arecaceae	Bactris	Bactris hirta	bact_hirt	1	0.7854	endozoochory	long-lived pioneer	0.25	0.19635	familia - GWD	0.018644	0.014643	parcela	1.12	1.12	RB - genus	1.65	1.29591	0.88	RB - genus
P15	7.9	1.23415	59.13	278.05	3.09071	S	juvenile	palm	no tag	Arecaceae	Bactris	Bactris hirta	bact_hirt	1	0.7854	endozoochory	long-lived pioneer	0.25	0.19635	familia - GWD	0.0189187	0.0148588	parcela	1.12	1.12	RB - genus	1.65	1.29591	0.88	RB - genus
P08	24.79	0.741805	27.45	249.55	4.86123	S	juvenile	palm	no tag	Arecaceae	Bactris	Bactris hirta	bact_hirt	1	0.7854	endozoochory	long-lived pioneer	0.25	0.19635	familia - GWD	0.0186467	0.0146451	parcela	1.12	1.12	RB - genus	1.65	1.29591	0.88	RB - genus
P15	7.9	1.23415	59.13	278.05	3.09071	S	juvenile	palm	no tag	Arecaceae	Bactris	Bactris hirta	bact_hirt	1	0.7854	endozoochory	long-lived pioneer	0.25	0.19635	familia - GWD	0.0189187	0.0148588	parcela	1.12	1.12	RB - genus	1.65	1.29591	0.88	RB - genus
P08	24.79	0.741805	27.45	249.55	4.86123	S	juvenile	palm	no tag	Arecaceae	Bactris	Bactris hirta	bact_hirt	1	0.7854	endozoochory	long-lived pioneer	0.25	0.19635	familia - GWD	0.0186467	0.0146451	parcela	1.12	1.12	RB - genus	1.65	1.29591	0.88	RB - genus
P23	6.84	0.609403	34.73	351.53	2.6536	S	juvenile	palm	no tag	Arecaceae	Bactris	Bactris hirta	bact_hirt	1	0.7854	endozoochory	long-lived pioneer	0.25	0.19635	familia - GWD	0.018644	0.014643	parcela	1.12	1.12	RB - genus	1.65	1.29591	0.88	RB - genus
P15	7.9	1.23415	59.13	278.05	3.09071	S	juvenile	palm	no tag	Arecaceae	Bactris	Bactris hirta	bact_hirt	1	0.7854	endozoochory	long-lived pioneer	0.25	0.19635	familia - GWD	0.0189187	0.0148588	parcela	1.12	1.12	RB - genus	1.65	1.29591	0.88	RB - genus
P13	0.44	0.618667	20.2	276.77	3.2542	S	juvenile	palm	no tag	Arecaceae	Bactris	Bactris hirta	bact_hirt	1	0.7854	endozoochory	long-lived pioneer	0.25	0.19635	familia - GWD	0.0195134	0.0153259	parcela	1.12	1.12	RB - genus	1.65	1.29591	0.88	RB - genus
P18	20.97	0.430509	25.42	403.08	2.77429	S	juvenile	palm	no tag	Arecaceae	Bactris	Bactris hirta	bact_hirt	1	0.7854	endozoochory	long-lived pioneer	0.25	0.19635	familia - GWD	0.0196799	0.0154566	parcela	1.12	1.12	RB - genus	1.65	1.29591	0.88	RB - genus
P18	20.97	0.430509	25.42	403.08	2.77429	S	juvenile	palm	no tag	Arecaceae	Bactris	Bactris hirta	bact_hirt	1	0.7854	endozoochory	long-lived pioneer	0.25	0.19635	familia - GWD	0.0196799	0.0154566	parcela	1.12	1.12	RB - genus	1.65	1.29591	0.88	RB - genus
P23	6.84	0.609403	34.73	351.53	2.6536	S	juvenile	palm	no tag	Arecaceae	Bactris	Bactris hirta	bact_hirt	1	0.7854	endozoochory	long-lived pioneer	0.25	0.19635	familia - GWD	0.018644	0.014643	parcela	1.12	1.12	RB - genus	1.65	1.29591	0.88	RB - genus
P18	20.97	0.430509	25.42	403.08	2.77429	S	juvenile	palm	no tag	Arecaceae	Bactris	Bactris hirta	bact_hirt	1	0.7854	endozoochory	long-lived pioneer	0.25	0.19635	familia - GWD	0.0196799	0.0154566	parcela	1.12	1.12	RB - genus	1.65	1.29591	0.88	RB - genus
P18	20.97	0.430509	25.42	403.08	2.77429	S	juvenile	palm	no tag	Arecaceae	Bactris	Bactris hirta	bact_hirt	1	0.7854	endozoochory	long-lived pioneer	0.25	0.19635	familia - GWD	0.0196799	0.0154566	parcela	1.12	1.12	RB - genus	1.65	1.29591	0.88	RB - genus
P18	20.97	0.430509	25.42	403.08	2.77429	S	juvenile	palm	no tag	Arecaceae	Bactris	Bactris hirta	bact_hirt	1	0.7854	endozoochory	long-lived pioneer	0.25	0.19635	familia - GWD	0.0196799	0.0154566	parcela	1.12	1.12	RB - genus	1.65	1.29591	0.88	RB - genus
P18	20.97	0.430509	25.42	403.08	2.77429	S	juvenile	palm	no tag	Arecaceae	Bactris	Bactris hirta	bact_hirt	1	0.7854	endozoochory	long-lived pioneer	0.25	0.19635	familia - GWD	0.0196799	0.0154566	parcela	1.12	1.12	RB - genus	1.65	1.29591	0.88	RB - genus
P01	11.06	0.263819	54.92	361.69	11.6012	S	juvenile	palm	no tag	Arecaceae	Bactris	Bactris hirta	bact_hirt	1	0.7854	endozoochory	long-lived pioneer	0.25	0.19635	familia - GWD	0.0197813	0.0155362	parcela	1.12	1.12	RB - genus	1.65	1.29591	0.88	RB - genus
P16	8.53	0.368783	29.53	282.97	3.06089	S	juvenile	palm	no tag	Arecaceae	Bactris	Bactris hirta	bact_hirt	1	0.7854	endozoochory	long-lived pioneer	0.25	0.19635	familia - GWD	0.0193226	0.015176	parcela	1.12	1.12	RB - genus	1.65	1.29591	0.88	RB - genus
P09	15.52	0.415484	14.62	342.08	3.55136	S	juvenile	palm	no tag	Arecaceae	Bactris	Bactris hirta	bact_hirt	1	0.7854	endozoochory	long-lived pioneer	0.25	0.19635	familia - GWD	0.0200064	0.015713	parcela	1.12	1.12	RB - genus	1.65	1.29591	0.88	RB - genus
P24	15.66	0.751957	17.6	320.78	2.63926	S	juvenile	palm	no tag	Arecaceae	Bactris	Bactris hirta	bact_hirt	1	0.7854	endozoochory	long-lived pioneer	0.25	0.19635	familia - GWD	0.0197727	0.0155295	parcela	1.12	1.12	RB - genus	1.65	1.29591	0.88	RB - genus
P09	15.52	0.415484	14.62	342.08	3.55136	S	juvenile	palm	no tag	Arecaceae	Bactris	Bactris hirta	bact_hirt	1	0.7854	endozoochory	long-lived pioneer	0.25	0.19635	familia - GWD	0.0200064	0.015713	parcela	1.12	1.12	RB - genus	1.65	1.29591	0.88	RB - genus
P24	15.66	0.751957	17.6	320.78	2.63926	S	juvenile	palm	no tag	Arecaceae	Bactris	Bactris hirta	bact_hirt	1	0.7854	endozoochory	long-lived pioneer	0.25	0.19635	familia - GWD	0.0197727	0.0155295	parcela	1.12	1.12	RB - genus	1.65	1.29591	0.88	RB - genus
P22	12.31	1.96778	16.8	325.37	2.73922	S	juvenile	palm	no tag	Arecaceae	Bactris	Bactris hirta	bact_hirt	1	0.7854	endozoochory	long-lived pioneer	0.25	0.19635	familia - GWD	0.0199792	0.0156917	parcela	1.12	1.12	RB - genus	1.65	1.29591	0.88	RB - genus
P22	12.31	1.96778	16.8	325.37	2.73922	S	juvenile	palm	no tag	Arecaceae	Bactris	Bactris hirta	bact_hirt	1	0.7854	endozoochory	long-lived pioneer	0.25	0.19635	familia - GWD	0.0199792	0.0156917	parcela	1.12	1.12	RB - genus	1.65	1.29591	0.88	RB - genus
P12	16.05	2.30571	14.7	351.63	3.45241	S	juvenile	palm	no tag	Arecaceae	Bactris	Bactris hirta	bact_hirt	1	0.7854	endozoochory	long-lived pioneer	0.25	0.19635	familia - GWD	0.0197555	0.0155159	parcela	1.12	1.12	RB - genus	1.65	1.29591	0.88	RB - genus
P09	15.52	0.415484	14.62	342.08	3.55136	S	juvenile	palm	no tag	Arecaceae	Bactris	Bactris hirta	bact_hirt	1	0.7854	endozoochory	long-lived pioneer	0.25	0.19635	familia - GWD	0.0200064	0.015713	parcela	1.12	1.12	RB - genus	1.65	1.29591	0.88	RB - genus
P22	12.31	1.96778	16.8	325.37	2.73922	S	juvenile	palm	no tag	Arecaceae	Bactris	Bactris hirta	bact_hirt	1	0.7854	endozoochory	long-lived pioneer	0.25	0.19635	familia - GWD	0.0199792	0.0156917	parcela	1.12	1.12	RB - genus	1.65	1.29591	0.88	RB - genus
P09	15.52	0.415484	14.62	342.08	3.55136	S	juvenile	palm	no tag	Arecaceae	Bactris	Bactris hirta	bact_hirt	1	0.7854	endozoochory	long-lived pioneer	0.25	0.19635	familia - GWD	0.0200064	0.015713	parcela	1.12	1.12	RB - genus	1.65	1.29591	0.88	RB - genus
P22	12.31	1.96778	16.8	325.37	2.73922	S	juvenile	palm	no tag	Arecaceae	Bactris	Bactris hirta	bact_hirt	1	0.7854	endozoochory	long-lived pioneer	0.25	0.19635	familia - GWD	0.0199792	0.0156917	parcela	1.12	1.12	RB - genus	1.65	1.29591	0.88	RB - genus
P10	22.92	0.339712	8.48	307.33	3.45703	S	juvenile	palm	no tag	Arecaceae	Bactris	Bactris hirta	bact_hirt	1	0.7854	endozoochory	long-lived pioneer	0.25	0.19635	familia - GWD	0.0195928	0.0153882	parcela	1.12	1.12	RB - genus	1.65	1.29591	0.88	RB - genus
P05	25.79	1.37267	20.72	324.92	6.47935	S	juvenile	palm	no tag	Arecaceae	Bactris	Bactris hirta	bact_hirt	1	0.7854	endozoochory	long-lived pioneer	0.25	0.19635	familia - GWD	0.0189097	0.0148517	parcela	1.12	1.12	RB - genus	1.65	1.29591	0.88	RB - genus
P05	25.79	1.37267	20.72	324.92	6.47935	S	juvenile	palm	no tag	Arecaceae	Bactris	Bactris hirta	bact_hirt	1	0.7854	endozoochory	long-lived pioneer	0.25	0.19635	familia - GWD	0.0189097	0.0148517	parcela	1.12	1.12	RB - genus	1.65	1.29591	0.88	RB - genus
P14	4.75	0.368238	29.87	328.07	3.24262	S	juvenile	palm	no tag	Arecaceae	Bactris	Bactris hirta	bact_hirt	1	0.7854	endozoochory	long-lived pioneer	0.25	0.19635	familia - GWD	0.0187869	0.0147552	parcela	1.12	1.12	RB - genus	1.65	1.29591	0.88	RB - genus
P22	12.31	1.96778	16.8	325.37	2.73922	S	juvenile	palm	no tag	Arecaceae	Bactris	Bactris hirta	bact_hirt	1	0.7854	endozoochory	long-lived pioneer	0.25	0.19635	familia - GWD	0.0199792	0.0156917	parcela	1.12	1.12	RB - genus	1.65	1.29591	0.88	RB - genus
P22	12.31	1.96778	16.8	325.37	2.73922	S	juvenile	palm	no tag	Arecaceae	Bactris	Bactris hirta	bact_hirt	1	0.7854	endozoochory	long-lived pioneer	0.25	0.19635	familia - GWD	0.0199792	0.0156917	parcela	1.12	1.12	RB - genus	1.65	1.29591	0.88	RB - genus
P22	12.31	1.96778	16.8	325.37	2.73922	S	juvenile	palm	no tag	Arecaceae	Bactris	Bactris hirta	bact_hirt	1	0.7854	endozoochory	long-lived pioneer	0.25	0.19635	familia - GWD	0.0199792	0.0156917	parcela	1.12	1.12	RB - genus	1.65	1.29591	0.88	RB - genus
P05	25.79	1.37267	20.72	324.92	6.47935	S	juvenile	palm	no tag	Arecaceae	Bactris	Bactris hirta	bact_hirt	1	0.7854	endozoochory	long-lived pioneer	0.25	0.19635	familia - GWD	0.0189097	0.0148517	parcela	1.12	1.12	RB - genus	1.65	1.29591	0.88	RB - genus
P22	12.31	1.96778	16.8	325.37	2.73922	S	juvenile	palm	no tag	Arecaceae	Bactris	Bactris hirta	bact_hirt	1	0.7854	endozoochory	long-lived pioneer	0.25	0.19635	familia - GWD	0.0199792	0.0156917	parcela	1.12	1.12	RB - genus	1.65	1.29591	0.88	RB - genus
P07	31.54	0.340829	31.35	207.23	4.90791	S	juvenile	palm	no tag	Arecaceae	Bactris	Bactris hirta	bact_hirt	1	0.7854	endozoochory	long-lived pioneer	0.25	0.19635	familia - GWD	0.0188701	0.0148206	parcela	1.12	1.12	RB - genus	1.65	1.29591	0.88	RB - genus
P07	31.54	0.340829	31.35	207.23	4.90791	S	juvenile	palm	no tag	Arecaceae	Bactris	Bactris hirta	bact_hirt	1	0.7854	endozoochory	long-lived pioneer	0.25	0.19635	familia - GWD	0.0188701	0.0148206	parcela	1.12	1.12	RB - genus	1.65	1.29591	0.88	RB - genus
P05	25.79	1.37267	20.72	324.92	6.47935	S	juvenile	palm	no tag	Arecaceae	Bactris	Bactris hirta	bact_hirt	1	0.7854	endozoochory	long-lived pioneer	0.25	0.19635	familia - GWD	0.0189097	0.0148517	parcela	1.12	1.12	RB - genus	1.65	1.29591	0.88	RB - genus
P23	6.84	0.609403	34.73	351.53	2.6536	S	juvenile	palm	no tag	Arecaceae	Bactris	Bactris hirta	bact_hirt	1	0.7854	endozoochory	long-lived pioneer	0.25	0.19635	familia - GWD	0.018644	0.014643	parcela	1.12	1.12	RB - genus	1.65	1.29591	0.88	RB - genus
P15	7.9	1.23415	59.13	278.05	3.09071	S	juvenile	palm	no tag	Arecaceae	Bactris	Bactris hirta	bact_hirt	1	0.7854	endozoochory	long-lived pioneer	0.25	0.19635	familia - GWD	0.0189187	0.0148588	parcela	1.12	1.12	RB - genus	1.65	1.29591	0.88	RB - genus
P18	20.97	0.430509	25.42	403.08	2.77429	S	juvenile	palm	no tag	Arecaceae	Bactris	Bactris hirta	bact_hirt	1	0.7854	endozoochory	long-lived pioneer	0.25	0.19635	familia - GWD	0.0196799	0.0154566	parcela	1.12	1.12	RB - genus	1.65	1.29591	0.88	RB - genus
P05	25.79	1.37267	20.72	324.92	6.47935	S	juvenile	palm	no tag	Arecaceae	Bactris	Bactris hirta	bact_hirt	1	0.7854	endozoochory	long-lived pioneer	0.25	0.19635	familia - GWD	0.0189097	0.0148517	parcela	1.12	1.12	RB - genus	1.65	1.29591	0.88	RB - genus
P18	20.97	0.430509	25.42	403.08	2.77429	S	juvenile	palm	no tag	Arecaceae	Bactris	Bactris hirta	bact_hirt	1	0.7854	endozoochory	long-lived pioneer	0.25	0.19635	familia - GWD	0.0196799	0.0154566	parcela	1.12	1.12	RB - genus	1.65	1.29591	0.88	RB - genus
P18	20.97	0.430509	25.42	403.08	2.77429	S	juvenile	palm	no tag	Arecaceae	Bactris	Bactris hirta	bact_hirt	1	0.7854	endozoochory	long-lived pioneer	0.25	0.19635	familia - GWD	0.0196799	0.0154566	parcela	1.12	1.12	RB - genus	1.65	1.29591	0.88	RB - genus
P05	25.79	1.37267	20.72	324.92	6.47935	S	juvenile	palm	no tag	Arecaceae	Bactris	Bactris hirta	bact_hirt	1	0.7854	endozoochory	long-lived pioneer	0.25	0.19635	familia - GWD	0.0189097	0.0148517	parcela	1.12	1.12	RB - genus	1.65	1.29591	0.88	RB - genus
P08	24.79	0.741805	27.45	249.55	4.86123	S	juvenile	palm	no tag	Arecaceae	Bactris	Bactris hirta	bact_hirt	1	0.7854	endozoochory	long-lived pioneer	0.25	0.19635	familia - GWD	0.0186467	0.0146451	parcela	1.12	1.12	RB - genus	1.65	1.29591	0.88	RB - genus
P18	20.97	0.430509	25.42	403.08	2.77429	S	juvenile	palm	no tag	Arecaceae	Bactris	Bactris hirta	bact_hirt	1	0.7854	endozoochory	long-lived pioneer	0.25	0.19635	familia - GWD	0.0196799	0.0154566	parcela	1.12	1.12	RB - genus	1.65	1.29591	0.88	RB - genus
P18	20.97	0.430509	25.42	403.08	2.77429	S	juvenile	palm	no tag	Arecaceae	Bactris	Bactris hirta	bact_hirt	1	0.7854	endozoochory	long-lived pioneer	0.25	0.19635	familia - GWD	0.0196799	0.0154566	parcela	1.12	1.12	RB - genus	1.65	1.29591	0.88	RB - genus
P15	7.9	1.23415	59.13	278.05	3.09071	S	juvenile	palm	no tag	Arecaceae	Bactris	Bactris hirta	bact_hirt	1	0.7854	endozoochory	long-lived pioneer	0.25	0.19635	familia - GWD	0.0189187	0.0148588	parcela	1.12	1.12	RB - genus	1.65	1.29591	0.88	RB - genus
P23	6.84	0.609403	34.73	351.53	2.6536	S	juvenile	palm	no tag	Arecaceae	Bactris	Bactris hirta	bact_hirt	1	0.7854	endozoochory	long-lived pioneer	0.25	0.19635	familia - GWD	0.018644	0.014643	parcela	1.12	1.12	RB - genus	1.65	1.29591	0.88	RB - genus
P05	25.79	1.37267	20.72	324.92	6.47935	S	juvenile	palm	no tag	Arecaceae	Bactris	Bactris hirta	bact_hirt	1	0.7854	endozoochory	long-lived pioneer	0.25	0.19635	familia - GWD	0.0189097	0.0148517	parcela	1.12	1.12	RB - genus	1.65	1.29591	0.88	RB - genus
P13	0.44	0.618667	20.2	276.77	3.2542	S	juvenile	palm	no tag	Arecaceae	Bactris	Bactris hirta	bact_hirt	1	0.7854	endozoochory	long-lived pioneer	0.25	0.19635	familia - GWD	0.0195134	0.0153259	parcela	1.12	1.12	RB - genus	1.65	1.29591	0.88	RB - genus
P23	6.84	0.609403	34.73	351.53	2.6536	S	juvenile	palm	no tag	Arecaceae	Bactris	Bactris hirta	bact_hirt	1	0.7854	endozoochory	long-lived pioneer	0.25	0.19635	familia - GWD	0.018644	0.014643	parcela	1.12	1.12	RB - genus	1.65	1.29591	0.88	RB - genus
P18	20.97	0.430509	25.42	403.08	2.77429	S	juvenile	palm	no tag	Arecaceae	Bactris	Bactris hirta	bact_hirt	1	0.7854	endozoochory	long-lived pioneer	0.25	0.19635	familia - GWD	0.0196799	0.0154566	parcela	1.12	1.12	RB - genus	1.65	1.29591	0.88	RB - genus
P23	6.84	0.609403	34.73	351.53	2.6536	S	juvenile	palm	no tag	Arecaceae	Bactris	Bactris hirta	bact_hirt	1	0.7854	endozoochory	long-lived pioneer	0.25	0.19635	familia - GWD	0.018644	0.014643	parcela	1.12	1.12	RB - genus	1.65	1.29591	0.88	RB - genus
P22	12.31	1.96778	16.8	325.37	2.73922	S	juvenile	palm	no tag	Arecaceae	Bactris	Bactris hirta	bact_hirt	1	0.7854	endozoochory	long-lived pioneer	0.25	0.19635	familia - GWD	0.0199792	0.0156917	parcela	1.12	1.12	RB - genus	1.65	1.29591	0.88	RB - genus
P13	0.44	0.618667	20.2	276.77	3.2542	S	juvenile	palm	no tag	Arecaceae	Bactris	Bactris hirta	bact_hirt	1	0.7854	endozoochory	long-lived pioneer	0.25	0.19635	familia - GWD	0.0195134	0.0153259	parcela	1.12	1.12	RB - genus	1.65	1.29591	0.88	RB - genus
P18	20.97	0.430509	25.42	403.08	2.77429	S	juvenile	palm	no tag	Arecaceae	Bactris	Bactris hirta	bact_hirt	1	0.7854	endozoochory	long-lived pioneer	0.25	0.19635	familia - GWD	0.0196799	0.0154566	parcela	1.12	1.12	RB - genus	1.65	1.29591	0.88	RB - genus
P18	20.97	0.430509	25.42	403.08	2.77429	S	juvenile	palm	no tag	Arecaceae	Bactris	Bactris hirta	bact_hirt	1	0.7854	endozoochory	long-lived pioneer	0.25	0.19635	familia - GWD	0.0196799	0.0154566	parcela	1.12	1.12	RB - genus	1.65	1.29591	0.88	RB - genus
P18	20.97	0.430509	25.42	403.08	2.77429	S	juvenile	palm	no tag	Arecaceae	Bactris	Bactris hirta	bact_hirt	1	0.7854	endozoochory	long-lived pioneer	0.25	0.19635	familia - GWD	0.0196799	0.0154566	parcela	1.12	1.12	RB - genus	1.65	1.29591	0.88	RB - genus
P13	0.44	0.618667	20.2	276.77	3.2542	S	juvenile	palm	no tag	Arecaceae	Bactris	Bactris hirta	bact_hirt	1	0.7854	endozoochory	long-lived pioneer	0.25	0.19635	familia - GWD	0.0195134	0.0153259	parcela	1.12	1.12	RB - genus	1.65	1.29591	0.88	RB - genus
P23	6.84	0.609403	34.73	351.53	2.6536	S	juvenile	palm	no tag	Arecaceae	Bactris	Bactris hirta	bact_hirt	1	0.7854	endozoochory	long-lived pioneer	0.25	0.19635	familia - GWD	0.018644	0.014643	parcela	1.12	1.12	RB - genus	1.65	1.29591	0.88	RB - genus
P18	20.97	0.430509	25.42	403.08	2.77429	S	juvenile	palm	no tag	Arecaceae	Bactris	Bactris hirta	bact_hirt	1	0.7854	endozoochory	long-lived pioneer	0.25	0.19635	familia - GWD	0.0196799	0.0154566	parcela	1.12	1.12	RB - genus	1.65	1.29591	0.88	RB - genus
P21	15.86	0.290963	18.33	415.22	2.74693	S	juvenile	palm	no tag	Arecaceae	Bactris	Bactris hirta	bact_hirt	1	0.7854	endozoochory	long-lived pioneer	0.25	0.19635	familia - GWD	0.0199523	0.0156705	parcela	1.12	1.12	RB - genus	1.65	1.29591	0.88	RB - genus
P18	20.97	0.430509	25.42	403.08	2.77429	S	juvenile	palm	no tag	Arecaceae	Bactris	Bactris hirta	bact_hirt	1	0.7854	endozoochory	long-lived pioneer	0.25	0.19635	familia - GWD	0.0196799	0.0154566	parcela	1.12	1.12	RB - genus	1.65	1.29591	0.88	RB - genus
P14	4.75	0.368238	29.87	328.07	3.24262	S	juvenile	palm	no tag	Arecaceae	Bactris	Bactris hirta	bact_hirt	1	0.7854	endozoochory	long-lived pioneer	0.25	0.19635	familia - GWD	0.0187869	0.0147552	parcela	1.12	1.12	RB - genus	1.65	1.29591	0.88	RB - genus
P16	8.53	0.368783	29.53	282.97	3.06089	S	juvenile	palm	no tag	Arecaceae	Bactris	Bactris hirta	bact_hirt	1	0.7854	endozoochory	long-lived pioneer	0.25	0.19635	familia - GWD	0.0193226	0.015176	parcela	1.12	1.12	RB - genus	1.65	1.29591	0.88	RB - genus
P23	6.84	0.609403	34.73	351.53	2.6536	S	juvenile	palm	no tag	Arecaceae	Bactris	Bactris hirta	bact_hirt	1	0.7854	endozoochory	long-lived pioneer	0.25	0.19635	familia - GWD	0.018644	0.014643	parcela	1.12	1.12	RB - genus	1.65	1.29591	0.88	RB - genus
P13	0.44	0.618667	20.2	276.77	3.2542	S	juvenile	palm	no tag	Arecaceae	Bactris	Bactris hirta	bact_hirt	1	0.7854	endozoochory	long-lived pioneer	0.25	0.19635	familia - GWD	0.0195134	0.0153259	parcela	1.12	1.12	RB - genus	1.65	1.29591	0.88	RB - genus
P18	20.97	0.430509	25.42	403.08	2.77429	S	juvenile	palm	no tag	Arecaceae	Bactris	Bactris hirta	bact_hirt	1	0.7854	endozoochory	long-lived pioneer	0.25	0.19635	familia - GWD	0.0196799	0.0154566	parcela	1.12	1.12	RB - genus	1.65	1.29591	0.88	RB - genus
P13	0.44	0.618667	20.2	276.77	3.2542	S	juvenile	palm	no tag	Arecaceae	Bactris	Bactris hirta	bact_hirt	1	0.7854	endozoochory	long-lived pioneer	0.25	0.19635	familia - GWD	0.0195134	0.0153259	parcela	1.12	1.12	RB - genus	1.65	1.29591	0.88	RB - genus
P07	31.54	0.340829	31.35	207.23	4.90791	S	juvenile	palm	no tag	Arecaceae	Bactris	Bactris hirta	bact_hirt	1	0.7854	endozoochory	long-lived pioneer	0.25	0.19635	familia - GWD	0.0188701	0.0148206	parcela	1.12	1.12	RB - genus	1.65	1.29591	0.88	RB - genus
P22	12.31	1.96778	16.8	325.37	2.73922	S	juvenile	palm	no tag	Arecaceae	Bactris	Bactris hirta	bact_hirt	1	0.7854	endozoochory	long-lived pioneer	0.25	0.19635	familia - GWD	0.0199792	0.0156917	parcela	1.12	1.12	RB - genus	1.65	1.29591	0.88	RB - genus
P07	31.54	0.340829	31.35	207.23	4.90791	S	juvenile	palm	no tag	Arecaceae	Bactris	Bactris hirta	bact_hirt	1	0.7854	endozoochory	long-lived pioneer	0.25	0.19635	familia - GWD	0.0188701	0.0148206	parcela	1.12	1.12	RB - genus	1.65	1.29591	0.88	RB - genus
P22	12.31	1.96778	16.8	325.37	2.73922	S	juvenile	palm	no tag	Arecaceae	Bactris	Bactris hirta	bact_hirt	1	0.7854	endozoochory	long-lived pioneer	0.25	0.19635	familia - GWD	0.0199792	0.0156917	parcela	1.12	1.12	RB - genus	1.65	1.29591	0.88	RB - genus
P22	12.31	1.96778	16.8	325.37	2.73922	S	juvenile	palm	no tag	Arecaceae	Bactris	Bactris hirta	bact_hirt	1	0.7854	endozoochory	long-lived pioneer	0.25	0.19635	familia - GWD	0.0199792	0.0156917	parcela	1.12	1.12	RB - genus	1.65	1.29591	0.88	RB - genus
P14	4.75	0.368238	29.87	328.07	3.24262	S	juvenile	palm	no tag	Arecaceae	Bactris	Bactris hirta	bact_hirt	1	0.7854	endozoochory	long-lived pioneer	0.25	0.19635	familia - GWD	0.0187869	0.0147552	parcela	1.12	1.12	RB - genus	1.65	1.29591	0.88	RB - genus
P22	12.31	1.96778	16.8	325.37	2.73922	S	juvenile	palm	no tag	Arecaceae	Bactris	Bactris hirta	bact_hirt	1	0.7854	endozoochory	long-lived pioneer	0.25	0.19635	familia - GWD	0.0199792	0.0156917	parcela	1.12	1.12	RB - genus	1.65	1.29591	0.88	RB - genus
P22	12.31	1.96778	16.8	325.37	2.73922	S	juvenile	palm	no tag	Arecaceae	Bactris	Bactris hirta	bact_hirt	1	0.7854	endozoochory	long-lived pioneer	0.25	0.19635	familia - GWD	0.0199792	0.0156917	parcela	1.12	1.12	RB - genus	1.65	1.29591	0.88	RB - genus
P22	12.31	1.96778	16.8	325.37	2.73922	S	juvenile	palm	no tag	Arecaceae	Bactris	Bactris hirta	bact_hirt	1	0.7854	endozoochory	long-lived pioneer	0.25	0.19635	familia - GWD	0.0199792	0.0156917	parcela	1.12	1.12	RB - genus	1.65	1.29591	0.88	RB - genus
P07	31.54	0.340829	31.35	207.23	4.90791	S	juvenile	palm	no tag	Arecaceae	Bactris	Bactris hirta	bact_hirt	1	0.7854	endozoochory	long-lived pioneer	0.25	0.19635	familia - GWD	0.0188701	0.0148206	parcela	1.12	1.12	RB - genus	1.65	1.29591	0.88	RB - genus
P19	0	1.46616	45.75	343.83	2.67752	S	juvenile	palm	no tag	Arecaceae	Bactris	Bactris hirta	bact_hirt	1	0.7854	endozoochory	long-lived pioneer	0.25	0.19635	familia - GWD	0.0198669	0.0156034	parcela	1.12	1.12	RB - genus	1.65	1.29591	0.88	RB - genus
P22	12.31	1.96778	16.8	325.37	2.73922	S	juvenile	palm	no tag	Arecaceae	Bactris	Bactris hirta	bact_hirt	1	0.7854	endozoochory	long-lived pioneer	0.25	0.19635	familia - GWD	0.0199792	0.0156917	parcela	1.12	1.12	RB - genus	1.65	1.29591	0.88	RB - genus
P07	31.54	0.340829	31.35	207.23	4.90791	S	juvenile	palm	no tag	Arecaceae	Bactris	Bactris hirta	bact_hirt	1	0.7854	endozoochory	long-lived pioneer	0.25	0.19635	familia - GWD	0.0188701	0.0148206	parcela	1.12	1.12	RB - genus	1.65	1.29591	0.88	RB - genus
P15	7.9	1.23415	59.13	278.05	3.09071	S	juvenile	palm	no tag	Arecaceae	Bactris	Bactris hirta	bact_hirt	1	0.7854	endozoochory	long-lived pioneer	0.25	0.19635	familia - GWD	0.0189187	0.0148588	parcela	1.12	1.12	RB - genus	1.65	1.29591	0.88	RB - genus
P07	31.54	0.340829	31.35	207.23	4.90791	S	juvenile	palm	no tag	Arecaceae	Bactris	Bactris hirta	bact_hirt	1	0.7854	endozoochory	long-lived pioneer	0.25	0.19635	familia - GWD	0.0188701	0.0148206	parcela	1.12	1.12	RB - genus	1.65	1.29591	0.88	RB - genus
P22	12.31	1.96778	16.8	325.37	2.73922	S	juvenile	palm	no tag	Arecaceae	Bactris	Bactris hirta	bact_hirt	1	0.7854	endozoochory	long-lived pioneer	0.25	0.19635	familia - GWD	0.0199792	0.0156917	parcela	1.12	1.12	RB - genus	1.65	1.29591	0.88	RB - genus
P13	0.44	0.618667	20.2	276.77	3.2542	S	juvenile	palm	no tag	Arecaceae	Bactris	Bactris hirta	bact_hirt	1	0.7854	endozoochory	long-lived pioneer	0.25	0.19635	familia - GWD	0.0195134	0.0153259	parcela	1.12	1.12	RB - genus	1.65	1.29591	0.88	RB - genus
P15	7.9	1.23415	59.13	278.05	3.09071	S	juvenile	palm	no tag	Arecaceae	Bactris	Bactris hirta	bact_hirt	1	0.7854	endozoochory	long-lived pioneer	0.25	0.19635	familia - GWD	0.0189187	0.0148588	parcela	1.12	1.12	RB - genus	1.65	1.29591	0.88	RB - genus
P05	25.79	1.37267	20.72	324.92	6.47935	S	juvenile	palm	no tag	Arecaceae	Bactris	Bactris hirta	bact_hirt	1	0.7854	endozoochory	long-lived pioneer	0.25	0.19635	familia - GWD	0.0189097	0.0148517	parcela	1.12	1.12	RB - genus	1.65	1.29591	0.88	RB - genus
P23	6.84	0.609403	34.73	351.53	2.6536	S	juvenile	palm	no tag	Arecaceae	Bactris	Bactris hirta	bact_hirt	1	0.7854	endozoochory	long-lived pioneer	0.25	0.19635	familia - GWD	0.018644	0.014643	parcela	1.12	1.12	RB - genus	1.65	1.29591	0.88	RB - genus
P22	12.31	1.96778	16.8	325.37	2.73922	S	juvenile	palm	no tag	Arecaceae	Bactris	Bactris hirta	bact_hirt	1	0.7854	endozoochory	long-lived pioneer	0.25	0.19635	familia - GWD	0.0199792	0.0156917	parcela	1.12	1.12	RB - genus	1.65	1.29591	0.88	RB - genus
P09	15.52	0.415484	14.62	342.08	3.55136	S	juvenile	palm	no tag	Arecaceae	Bactris	Bactris hirta	bact_hirt	1	0.7854	endozoochory	long-lived pioneer	0.25	0.19635	familia - GWD	0.0200064	0.015713	parcela	1.12	1.12	RB - genus	1.65	1.29591	0.88	RB - genus
P22	12.31	1.96778	16.8	325.37	2.73922	S	juvenile	palm	no tag	Arecaceae	Bactris	Bactris hirta	bact_hirt	1	0.7854	endozoochory	long-lived pioneer	0.25	0.19635	familia - GWD	0.0199792	0.0156917	parcela	1.12	1.12	RB - genus	1.65	1.29591	0.88	RB - genus
P14	4.75	0.368238	29.87	328.07	3.24262	S	juvenile	palm	no tag	Arecaceae	Bactris	Bactris hirta	bact_hirt	1	0.7854	endozoochory	long-lived pioneer	0.25	0.19635	familia - GWD	0.0187869	0.0147552	parcela	1.12	1.12	RB - genus	1.65	1.29591	0.88	RB - genus
P22	12.31	1.96778	16.8	325.37	2.73922	S	juvenile	palm	no tag	Arecaceae	Bactris	Bactris hirta	bact_hirt	1	0.7854	endozoochory	long-lived pioneer	0.25	0.19635	familia - GWD	0.0199792	0.0156917	parcela	1.12	1.12	RB - genus	1.65	1.29591	0.88	RB - genus
P22	12.31	1.96778	16.8	325.37	2.73922	S	juvenile	palm	no tag	Arecaceae	Bactris	Bactris hirta	bact_hirt	1	0.7854	endozoochory	long-lived pioneer	0.25	0.19635	familia - GWD	0.0199792	0.0156917	parcela	1.12	1.12	RB - genus	1.65	1.29591	0.88	RB - genus
P22	12.31	1.96778	16.8	325.37	2.73922	S	juvenile	palm	no tag	Arecaceae	Bactris	Bactris hirta	bact_hirt	1	0.7854	endozoochory	long-lived pioneer	0.25	0.19635	familia - GWD	0.0199792	0.0156917	parcela	1.12	1.12	RB - genus	1.65	1.29591	0.88	RB - genus
P12	16.05	2.30571	14.7	351.63	3.45241	S	juvenile	palm	no tag	Arecaceae	Bactris	Bactris hirta	bact_hirt	1	0.7854	endozoochory	long-lived pioneer	0.25	0.19635	familia - GWD	0.0197555	0.0155159	parcela	1.12	1.12	RB - genus	1.65	1.29591	0.88	RB - genus
P22	12.31	1.96778	16.8	325.37	2.73922	S	juvenile	palm	no tag	Arecaceae	Bactris	Bactris hirta	bact_hirt	1	0.7854	endozoochory	long-lived pioneer	0.25	0.19635	familia - GWD	0.0199792	0.0156917	parcela	1.12	1.12	RB - genus	1.65	1.29591	0.88	RB - genus
P05	25.79	1.37267	20.72	324.92	6.47935	S	juvenile	palm	no tag	Arecaceae	Bactris	Bactris hirta	bact_hirt	1	0.7854	endozoochory	long-lived pioneer	0.25	0.19635	familia - GWD	0.0189097	0.0148517	parcela	1.12	1.12	RB - genus	1.65	1.29591	0.88	RB - genus
P22	12.31	1.96778	16.8	325.37	2.73922	S	juvenile	palm	no tag	Arecaceae	Bactris	Bactris hirta	bact_hirt	1	0.7854	endozoochory	long-lived pioneer	0.25	0.19635	familia - GWD	0.0199792	0.0156917	parcela	1.12	1.12	RB - genus	1.65	1.29591	0.88	RB - genus
P22	12.31	1.96778	16.8	325.37	2.73922	S	juvenile	palm	no tag	Arecaceae	Bactris	Bactris hirta	bact_hirt	1	0.7854	endozoochory	long-lived pioneer	0.25	0.19635	familia - GWD	0.0199792	0.0156917	parcela	1.12	1.12	RB - genus	1.65	1.29591	0.88	RB - genus
P05	25.79	1.37267	20.72	324.92	6.47935	S	juvenile	palm	no tag	Arecaceae	Bactris	Bactris hirta	bact_hirt	1	0.7854	endozoochory	long-lived pioneer	0.25	0.19635	familia - GWD	0.0189097	0.0148517	parcela	1.12	1.12	RB - genus	1.65	1.29591	0.88	RB - genus
P22	12.31	1.96778	16.8	325.37	2.73922	S	juvenile	palm	no tag	Arecaceae	Bactris	Bactris hirta	bact_hirt	1	0.7854	endozoochory	long-lived pioneer	0.25	0.19635	familia - GWD	0.0199792	0.0156917	parcela	1.12	1.12	RB - genus	1.65	1.29591	0.88	RB - genus
P22	12.31	1.96778	16.8	325.37	2.73922	S	juvenile	palm	no tag	Arecaceae	Bactris	Bactris hirta	bact_hirt	1	0.7854	endozoochory	long-lived pioneer	0.25	0.19635	familia - GWD	0.0199792	0.0156917	parcela	1.12	1.12	RB - genus	1.65	1.29591	0.88	RB - genus
P20	22.34	1.28849	18.2	287.37	2.64673	S	juvenile	palm	no tag	Arecaceae	Bactris	Bactris hirta	bact_hirt	1	0.7854	endozoochory	long-lived pioneer	0.25	0.19635	familia - GWD	0.0193638	0.0152084	parcela	1.12	1.12	RB - genus	1.65	1.29591	0.88	RB - genus
P13	0.44	0.618667	20.2	276.77	3.2542	S	juvenile	palm	no tag	Arecaceae	Bactris	Bactris hirta	bact_hirt	1	0.7854	endozoochory	long-lived pioneer	0.25	0.19635	familia - GWD	0.0195134	0.0153259	parcela	1.12	1.12	RB - genus	1.65	1.29591	0.88	RB - genus
P23	6.84	0.609403	34.73	351.53	2.6536	S	juvenile	palm	no tag	Arecaceae	Bactris	Bactris hirta	bact_hirt	1	0.7854	endozoochory	long-lived pioneer	0.25	0.19635	familia - GWD	0.018644	0.014643	parcela	1.12	1.12	RB - genus	1.65	1.29591	0.88	RB - genus
P13	0.44	0.618667	20.2	276.77	3.2542	S	juvenile	palm	no tag	Arecaceae	Bactris	Bactris hirta	bact_hirt	1	0.7854	endozoochory	long-lived pioneer	0.25	0.19635	familia - GWD	0.0195134	0.0153259	parcela	1.12	1.12	RB - genus	1.65	1.29591	0.88	RB - genus
P22	12.31	1.96778	16.8	325.37	2.73922	S	juvenile	palm	no tag	Arecaceae	Bactris	Bactris hirta	bact_hirt	1	0.7854	endozoochory	long-lived pioneer	0.25	0.19635	familia - GWD	0.0199792	0.0156917	parcela	1.12	1.12	RB - genus	1.65	1.29591	0.88	RB - genus
P15	7.9	1.23415	59.13	278.05	3.09071	S	juvenile	palm	no tag	Arecaceae	Bactris	Bactris hirta	bact_hirt	1	0.7854	endozoochory	long-lived pioneer	0.25	0.19635	familia - GWD	0.0189187	0.0148588	parcela	1.12	1.12	RB - genus	1.65	1.29591	0.88	RB - genus
P07	31.54	0.340829	31.35	207.23	4.90791	S	juvenile	palm	no tag	Arecaceae	Bactris	Bactris hirta	bact_hirt	1	0.7854	endozoochory	long-lived pioneer	0.25	0.19635	familia - GWD	0.0188701	0.0148206	parcela	1.12	1.12	RB - genus	1.65	1.29591	0.88	RB - genus
P13	0.44	0.618667	20.2	276.77	3.2542	S	juvenile	palm	no tag	Arecaceae	Bactris	Bactris hirta	bact_hirt	1	0.7854	endozoochory	long-lived pioneer	0.25	0.19635	familia - GWD	0.0195134	0.0153259	parcela	1.12	1.12	RB - genus	1.65	1.29591	0.88	RB - genus
P22	12.31	1.96778	16.8	325.37	2.73922	S	juvenile	palm	no tag	Arecaceae	Bactris	Bactris hirta	bact_hirt	1	0.7854	endozoochory	long-lived pioneer	0.25	0.19635	familia - GWD	0.0199792	0.0156917	parcela	1.12	1.12	RB - genus	1.65	1.29591	0.88	RB - genus
P22	12.31	1.96778	16.8	325.37	2.73922	S	juvenile	palm	no tag	Arecaceae	Bactris	Bactris hirta	bact_hirt	1	0.7854	endozoochory	long-lived pioneer	0.25	0.19635	familia - GWD	0.0199792	0.0156917	parcela	1.12	1.12	RB - genus	1.65	1.29591	0.88	RB - genus
P13	0.44	0.618667	20.2	276.77	3.2542	S	juvenile	palm	no tag	Arecaceae	Bactris	Bactris hirta	bact_hirt	1	0.7854	endozoochory	long-lived pioneer	0.25	0.19635	familia - GWD	0.0195134	0.0153259	parcela	1.12	1.12	RB - genus	1.65	1.29591	0.88	RB - genus
P22	12.31	1.96778	16.8	325.37	2.73922	S	juvenile	palm	no tag	Arecaceae	Bactris	Bactris hirta	bact_hirt	1	0.7854	endozoochory	long-lived pioneer	0.25	0.19635	familia - GWD	0.0199792	0.0156917	parcela	1.12	1.12	RB - genus	1.65	1.29591	0.88	RB - genus
P14	4.75	0.368238	29.87	328.07	3.24262	S	juvenile	palm	no tag	Arecaceae	Bactris	Bactris hirta	bact_hirt	1	0.7854	endozoochory	long-lived pioneer	0.25	0.19635	familia - GWD	0.0187869	0.0147552	parcela	1.12	1.12	RB - genus	1.65	1.29591	0.88	RB - genus
P13	0.44	0.618667	20.2	276.77	3.2542	S	juvenile	palm	no tag	Arecaceae	Bactris	Bactris hirta	bact_hirt	1	0.7854	endozoochory	long-lived pioneer	0.25	0.19635	familia - GWD	0.0195134	0.0153259	parcela	1.12	1.12	RB - genus	1.65	1.29591	0.88	RB - genus
P07	31.54	0.340829	31.35	207.23	4.90791	S	juvenile	palm	no tag	Arecaceae	Bactris	Bactris hirta	bact_hirt	1	0.7854	endozoochory	long-lived pioneer	0.25	0.19635	familia - GWD	0.0188701	0.0148206	parcela	1.12	1.12	RB - genus	1.65	1.29591	0.88	RB - genus
P08	24.79	0.741805	27.45	249.55	4.86123	S	juvenile	palm	no tag	Arecaceae	Bactris	Bactris hirta	bact_hirt	1	0.7854	endozoochory	long-lived pioneer	0.25	0.19635	familia - GWD	0.0186467	0.0146451	parcela	1.12	1.12	RB - genus	1.65	1.29591	0.88	RB - genus
P20	22.34	1.28849	18.2	287.37	2.64673	S	juvenile	palm	no tag	Arecaceae	Bactris	Bactris hirta	bact_hirt	1	0.7854	endozoochory	long-lived pioneer	0.25	0.19635	familia - GWD	0.0193638	0.0152084	parcela	1.12	1.12	RB - genus	1.65	1.29591	0.88	RB - genus
P22	12.31	1.96778	16.8	325.37	2.73922	S	juvenile	palm	no tag	Arecaceae	Bactris	Bactris hirta	bact_hirt	1	0.7854	endozoochory	long-lived pioneer	0.25	0.19635	familia - GWD	0.0199792	0.0156917	parcela	1.12	1.12	RB - genus	1.65	1.29591	0.88	RB - genus
P13	0.44	0.618667	20.2	276.77	3.2542	S	juvenile	palm	no tag	Arecaceae	Bactris	Bactris hirta	bact_hirt	1	0.7854	endozoochory	long-lived pioneer	0.25	0.19635	familia - GWD	0.0195134	0.0153259	parcela	1.12	1.12	RB - genus	1.65	1.29591	0.88	RB - genus
P22	12.31	1.96778	16.8	325.37	2.73922	S	juvenile	palm	no tag	Arecaceae	Bactris	Bactris hirta	bact_hirt	1	0.7854	endozoochory	long-lived pioneer	0.25	0.19635	familia - GWD	0.0199792	0.0156917	parcela	1.12	1.12	RB - genus	1.65	1.29591	0.88	RB - genus
P22	12.31	1.96778	16.8	325.37	2.73922	S	juvenile	palm	no tag	Arecaceae	Bactris	Bactris hirta	bact_hirt	1	0.7854	endozoochory	long-lived pioneer	0.25	0.19635	familia - GWD	0.0199792	0.0156917	parcela	1.12	1.12	RB - genus	1.65	1.29591	0.88	RB - genus
P24	15.66	0.751957	17.6	320.78	2.63926	S	juvenile	palm	no tag	Arecaceae	Bactris	Bactris hirta	bact_hirt	1	0.7854	endozoochory	long-lived pioneer	0.25	0.19635	familia - GWD	0.0197727	0.0155295	parcela	1.12	1.12	RB - genus	1.65	1.29591	0.88	RB - genus
P22	12.31	1.96778	16.8	325.37	2.73922	S	juvenile	palm	no tag	Arecaceae	Bactris	Bactris hirta	bact_hirt	1	0.7854	endozoochory	long-lived pioneer	0.25	0.19635	familia - GWD	0.0199792	0.0156917	parcela	1.12	1.12	RB - genus	1.65	1.29591	0.88	RB - genus
P22	12.31	1.96778	16.8	325.37	2.73922	S	juvenile	palm	no tag	Arecaceae	Bactris	Bactris hirta	bact_hirt	1	0.7854	endozoochory	long-lived pioneer	0.25	0.19635	familia - GWD	0.0199792	0.0156917	parcela	1.12	1.12	RB - genus	1.65	1.29591	0.88	RB - genus
P22	12.31	1.96778	16.8	325.37	2.73922	S	juvenile	palm	no tag	Arecaceae	Bactris	Bactris hirta	bact_hirt	1	0.7854	endozoochory	long-lived pioneer	0.25	0.19635	familia - GWD	0.0199792	0.0156917	parcela	1.12	1.12	RB - genus	1.65	1.29591	0.88	RB - genus
P07	31.54	0.340829	31.35	207.23	4.90791	S	juvenile	palm	no tag	Arecaceae	Bactris	Bactris hirta	bact_hirt	1	0.7854	endozoochory	long-lived pioneer	0.25	0.19635	familia - GWD	0.0188701	0.0148206	parcela	1.12	1.12	RB - genus	1.65	1.29591	0.88	RB - genus
P14	4.75	0.368238	29.87	328.07	3.24262	S	juvenile	palm	no tag	Arecaceae	Bactris	Bactris hirta	bact_hirt	1	0.7854	endozoochory	long-lived pioneer	0.25	0.19635	familia - GWD	0.0187869	0.0147552	parcela	1.12	1.12	RB - genus	1.65	1.29591	0.88	RB - genus
P14	4.75	0.368238	29.87	328.07	3.24262	S	juvenile	palm	no tag	Arecaceae	Bactris	Bactris hirta	bact_hirt	1	0.7854	endozoochory	long-lived pioneer	0.25	0.19635	familia - GWD	0.0187869	0.0147552	parcela	1.12	1.12	RB - genus	1.65	1.29591	0.88	RB - genus
P22	12.31	1.96778	16.8	325.37	2.73922	S	juvenile	palm	no tag	Arecaceae	Bactris	Bactris hirta	bact_hirt	1	0.7854	endozoochory	long-lived pioneer	0.25	0.19635	familia - GWD	0.0199792	0.0156917	parcela	1.12	1.12	RB - genus	1.65	1.29591	0.88	RB - genus
P07	31.54	0.340829	31.35	207.23	4.90791	S	juvenile	palm	no tag	Arecaceae	Bactris	Bactris hirta	bact_hirt	1	0.7854	endozoochory	long-lived pioneer	0.25	0.19635	familia - GWD	0.0188701	0.0148206	parcela	1.12	1.12	RB - genus	1.65	1.29591	0.88	RB - genus
P22	12.31	1.96778	16.8	325.37	2.73922	S	juvenile	palm	no tag	Arecaceae	Bactris	Bactris hirta	bact_hirt	1	0.7854	endozoochory	long-lived pioneer	0.25	0.19635	familia - GWD	0.0199792	0.0156917	parcela	1.12	1.12	RB - genus	1.65	1.29591	0.88	RB - genus
P08	24.79	0.741805	27.45	249.55	4.86123	S	juvenile	palm	no tag	Arecaceae	Bactris	Bactris hirta	bact_hirt	1	0.7854	endozoochory	long-lived pioneer	0.25	0.19635	familia - GWD	0.0186467	0.0146451	parcela	1.12	1.12	RB - genus	1.65	1.29591	0.88	RB - genus
P22	12.31	1.96778	16.8	325.37	2.73922	S	juvenile	palm	no tag	Arecaceae	Bactris	Bactris hirta	bact_hirt	1	0.7854	endozoochory	long-lived pioneer	0.25	0.19635	familia - GWD	0.0199792	0.0156917	parcela	1.12	1.12	RB - genus	1.65	1.29591	0.88	RB - genus
P22	12.31	1.96778	16.8	325.37	2.73922	S	juvenile	palm	no tag	Arecaceae	Bactris	Bactris hirta	bact_hirt	1	0.7854	endozoochory	long-lived pioneer	0.25	0.19635	familia - GWD	0.0199792	0.0156917	parcela	1.12	1.12	RB - genus	1.65	1.29591	0.88	RB - genus
P23	6.84	0.609403	34.73	351.53	2.6536	S	juvenile	palm	no tag	Arecaceae	Bactris	Bactris hirta	bact_hirt	1	0.7854	endozoochory	long-lived pioneer	0.25	0.19635	familia - GWD	0.018644	0.014643	parcela	1.12	1.12	RB - genus	1.65	1.29591	0.88	RB - genus
P22	12.31	1.96778	16.8	325.37	2.73922	S	juvenile	palm	no tag	Arecaceae	Bactris	Bactris hirta	bact_hirt	1	0.7854	endozoochory	long-lived pioneer	0.25	0.19635	familia - GWD	0.0199792	0.0156917	parcela	1.12	1.12	RB - genus	1.65	1.29591	0.88	RB - genus
P22	12.31	1.96778	16.8	325.37	2.73922	S	juvenile	palm	no tag	Arecaceae	Bactris	Bactris hirta	bact_hirt	1	0.7854	endozoochory	long-lived pioneer	0.25	0.19635	familia - GWD	0.0199792	0.0156917	parcela	1.12	1.12	RB - genus	1.65	1.29591	0.88	RB - genus
P22	12.31	1.96778	16.8	325.37	2.73922	S	juvenile	palm	no tag	Arecaceae	Bactris	Bactris hirta	bact_hirt	1	0.7854	endozoochory	long-lived pioneer	0.25	0.19635	familia - GWD	0.0199792	0.0156917	parcela	1.12	1.12	RB - genus	1.65	1.29591	0.88	RB - genus
P07	31.54	0.340829	31.35	207.23	4.90791	S	juvenile	palm	no tag	Arecaceae	Bactris	Bactris schultesii	bact_schu	1	0.7854	endozoochory	long-lived pioneer	0.25	0.19635	familia - GWD	0.0188701	0.0148206	parcela	1.12	1.12	RB - genus	1.65	1.29591	0.88	RB - genus
P07	31.54	0.340829	31.35	207.23	4.90791	S	juvenile	palm	no tag	Arecaceae	Bactris	Bactris schultesii	bact_schu	1	0.7854	endozoochory	long-lived pioneer	0.25	0.19635	familia - GWD	0.0188701	0.0148206	parcela	1.12	1.12	RB - genus	1.65	1.29591	0.88	RB - genus
P07	31.54	0.340829	31.35	207.23	4.90791	S	juvenile	palm	no tag	Arecaceae	Bactris	Bactris schultesii	bact_schu	1	0.7854	endozoochory	long-lived pioneer	0.25	0.19635	familia - GWD	0.0188701	0.0148206	parcela	1.12	1.12	RB - genus	1.65	1.29591	0.88	RB - genus
P01	11.06	0.263819	54.92	361.69	11.6012	B	adult	tree	283	Fabaceae	Batesia	Batesia floribunda	bate_flor	52	2123.72	endozoochory	old growth	0.559938	1189.15	especie	0.0211083	44.8282	especie	0.22	11.44	RB	0.9	1911.35	0.8	RB
P04	16.12	0.0666003	25.31	449.76	11.8029	B	adult	tree	564	Fabaceae	Batesia	Batesia floribunda	bate_flor	25.5	510.706	endozoochory	old growth	0.559938	285.964	especie	0.0211083	10.7802	especie	0.22	5.61	RB	0.9	459.636	0.8	RB
P04	16.12	0.0666003	25.31	449.76	11.8029	B	adult	tree	648	Fabaceae	Batesia	Batesia floribunda	bate_flor	39.3	1213.04	endozoochory	old growth	0.559938	679.229	especie	0.0211083	25.6053	especie	0.22	8.646	RB	0.9	1091.74	0.8	RB
P02	4.6	0.0801714	13.38	314.22	13.797	B	adult	tree	802	Fabaceae	Batesia	Batesia floribunda	bate_flor	27.8	606.989	endozoochory	old growth	0.559938	339.876	especie	0.0211083	12.8125	especie	0.22	6.116	RB	0.9	546.29	0.8	RB
P02	4.6	0.0801714	13.38	314.22	13.797	B	adult	tree	1054	Fabaceae	Batesia	Batesia floribunda	bate_flor	33.6	886.685	endozoochory	old growth	0.559938	496.489	especie	0.0211083	18.7164	especie	0.22	7.392	RB	0.9	798.017	0.8	RB
P03	13.34	0.301736	19.43	289.17	10.7581	B	adult	tree	1221	Fabaceae	Batesia	Batesia floribunda	bate_flor	37.9	1128.16	endozoochory	old growth	0.559938	631.698	especie	0.0211083	23.8135	especie	0.22	8.338	RB	0.9	1015.34	0.8	RB
P06	11.4	0.825555	23.24	238.94	6.50961	B	adult	tree	1566	Fabaceae	Batesia	Batesia floribunda	bate_flor	46.3	1683.65	endozoochory	old growth	0.559938	942.743	especie	0.0211083	35.5391	especie	0.22	10.186	RB	0.9	1515.29	0.8	RB
P21	15.86	0.290963	18.33	415.22	2.74693	B	adult	tree	3054	Fabaceae	Batesia	Batesia floribunda	bate_flor	12.3	118.823	endozoochory	old growth	0.559938	66.5337	especie	0.0211083	2.50816	especie	0.22	2.706	RB	0.9	106.941	0.8	RB
P17	5.62	0.367295	20.02	363.3	2.89039	B	adult	tree	3281	Fabaceae	Batesia	Batesia floribunda	bate_flor	31.3	769.449	endozoochory	old growth	0.559938	430.844	especie	0.0211083	16.2418	especie	0.22	6.886	RB	0.9	692.504	0.8	RB
P17	5.62	0.367295	20.02	363.3	2.89039	B	adult	tree	3297	Fabaceae	Batesia	Batesia floribunda	bate_flor	30	706.86	endozoochory	old growth	0.559938	395.798	especie	0.0211083	14.9206	especie	0.22	6.6	RB	0.9	636.174	0.8	RB
P08	24.79	0.741805	27.45	249.55	4.86123	S	juvenile	sapling	J1367	Fabaceae	Batesia	Batesia floribunda	bate_flor	3.1	7.54769	endozoochory	old growth	0.559938	4.22624	especie	0.0211083	0.159319	especie	0.22	0.682	RB	0.9	6.79292	0.8	RB
P08	24.79	0.741805	27.45	249.55	4.86123	S	juvenile	sapling	J1402	Fabaceae	Batesia	Batesia floribunda	bate_flor	3.69	10.6941	endozoochory	old growth	0.559938	5.98803	especie	0.0211083	0.225734	especie	0.22	0.8118	RB	0.9	9.62468	0.8	RB
P05	25.79	1.37267	20.72	324.92	6.47935	S	juvenile	sapling	J1853	Fabaceae	Batesia	Batesia floribunda	bate_flor	2.42	4.59962	endozoochory	old growth	0.559938	2.5755	especie	0.0211083	0.0970902	especie	0.22	0.5324	RB	0.9	4.13965	0.8	RB
P03	13.34	0.301736	19.43	289.17	10.7581	S	juvenile	sapling	J2342	Fabaceae	Batesia	Batesia floribunda	bate_flor	1.29	1.30698	endozoochory	old growth	0.559938	0.731831	especie	0.0211083	0.0275883	especie	0.22	0.2838	RB	0.9	1.17629	0.8	RB
P03	13.34	0.301736	19.43	289.17	10.7581	S	juvenile	sapling	J2465	Fabaceae	Batesia	Batesia floribunda	bate_flor	3.81	11.4009	endozoochory	old growth	0.559938	6.38383	especie	0.0211083	0.240655	especie	0.22	0.8382	RB	0.9	10.2609	0.8	RB
P12	16.05	2.30571	14.7	351.63	3.45241	S	juvenile	sapling	J2770	Fabaceae	Batesia	Batesia floribunda	bate_flor	3.01	7.1158	endozoochory	old growth	0.559938	3.98441	especie	0.0211083	0.150203	especie	0.22	0.6622	RB	0.9	6.40422	0.8	RB
P04	16.12	0.0666003	25.31	449.76	11.8029	S	juvenile	sapling	J423	Fabaceae	Batesia	Batesia floribunda	bate_flor	1.138	1.01713	endozoochory	old growth	0.559938	0.569529	especie	0.0211083	0.0214699	especie	0.22	0.25036	RB	0.9	0.915415	0.8	RB
P13	0.44	0.618667	20.2	276.77	3.2542	S	juvenile	sapling	J4279	Fabaceae	Batesia	Batesia floribunda	bate_flor	3.16	7.84269	endozoochory	old growth	0.559938	4.39142	especie	0.0211083	0.165546	especie	0.22	0.6952	RB	0.9	7.05842	0.8	RB
P04	16.12	0.0666003	25.31	449.76	11.8029	S	juvenile	sapling	J436	Fabaceae	Batesia	Batesia floribunda	bate_flor	2.2	3.80134	endozoochory	old growth	0.559938	2.12851	especie	0.0211083	0.0802399	especie	0.22	0.484	RB	0.9	3.4212	0.8	RB
P04	16.12	0.0666003	25.31	449.76	11.8029	S	juvenile	sapling	J449	Fabaceae	Batesia	Batesia floribunda	bate_flor	1.36	1.45268	endozoochory	old growth	0.559938	0.813409	especie	0.0211083	0.0306636	especie	0.22	0.2992	RB	0.9	1.30741	0.8	RB
P14	4.75	0.368238	29.87	328.07	3.24262	S	juvenile	sapling	J4493	Fabaceae	Batesia	Batesia floribunda	bate_flor	3.77	11.1628	endozoochory	old growth	0.559938	6.25049	especie	0.0211083	0.235628	especie	0.22	0.8294	RB	0.9	10.0465	0.8	RB
P28	53.55	4.87259	41.07	489.84	4.1651	S	juvenile	sapling	J5435	Fabaceae	Batesia	Batesia floribunda	bate_flor	1.59	1.98557	endozoochory	old growth	0.559938	1.1118	especie	0.0211083	0.0419121	especie	0.22	0.3498	RB	0.9	1.78701	0.8	RB
P06	11.4	0.825555	23.24	238.94	6.50961	S	juvenile	sapling	J2110	Fabaceae	Bauhinia	Bauhinia acreana	bauh_acre	4.7	17.3495	abiotic	old growth	0.586241	10.171	familia_parcela	0.0177429	0.307829	familia_parcela	3.4	15.98	NA	1.02	17.6965	0.82	RB
P25	6.95	0.20465	16.72	323	2.40659	S	juvenile	sapling	J6365	Fabaceae	Bauhinia	Bauhinia acreana	bauh_acre	1.73	2.35062	abiotic	old growth	0.64546	1.51723	familia_geral	0.0185839	0.0436837	familia_geral	3.4	5.882	NA	1.02	2.39764	0.82	RB
P06	11.4	0.825555	23.24	238.94	6.50961	B	adult	tree	1640	Fabaceae	Bauhinia	Bauhinia aff. arborea	bauh_arbo	10.2	81.713	abiotic	old growth	0.586241	47.9035	familia_parcela	0.0177429	1.44982	familia_parcela	3.4	34.68	NA	1.02	83.3473	0.82	RB
P22	12.31	1.96778	16.8	325.37	2.73922	B	adult	tree	2737	Lauraceae	Beilschmiedia	Beilschmiedia brasiliensis	beil_bras	45.9	1654.69	endozoochory	old growth	0.543828	899.866	familia_geral	0.0197	32.5974	especie	5.6	257.04	Kew database - genus	2.8	4633.13	1.5	C&J - genus
P04	16.12	0.0666003	25.31	449.76	11.8029	S	juvenile	sapling	J458	Lauraceae	Beilschmiedia	Beilschmiedia brasiliensis	beil_bras	1.712	2.30196	endozoochory	old growth	0.543828	1.25187	familia_geral	0.0197	0.0453487	especie	5.6	9.5872	Kew database - genus	2.8	6.4455	1.5	C&J - genus
P27	46.71	0.13085	27.35	492.06	4.28571	B	adult	tree	4692	Melastomataceae	Bellucia	Bellucia dichotoma	bell_dich	11.5	103.869	endozoochory	short-lived pioneer	0.685725	71.2257	familia_geral	0.0200976	2.08752	familia_geral	0.15	1.725	NA	0.81	84.134	0.5	DB - genus
P28	53.55	4.87259	41.07	489.84	4.1651	B	adult	tree	4842	Melastomataceae	Bellucia	Bellucia dichotoma	bell_dich	27.3	585.351	endozoochory	short-lived pioneer	0.685725	401.39	familia_geral	0.0200976	11.7642	familia_geral	0.15	4.095	NA	0.81	474.134	0.5	DB - genus
P10	22.92	0.339712	8.48	307.33	3.45703	S	juvenile	sapling	J5049	Melastomataceae	Bellucia	Bellucia sp	bell_sp	3.51	9.67621	endozoochory	short-lived pioneer	0.685725	6.63522	familia_geral	0.0200976	0.194469	familia_geral	0.15	0.5265	NA	0.81	7.83773	0.5	DB - genus
P03	13.34	0.301736	19.43	289.17	10.7581	B	adult	tree	1074	Bixaceae	Bixa	Bixa arborea	bixa_arbo	15.7	193.593	endozoochory	long-lived pioneer	0.32	61.9498	especie - GWD	0.0200778	3.88693	parcela	0.025	0.3925	Kew database - genus	0.51	98.7326	0.36	RB
P19	0	1.46616	45.75	343.83	2.67752	B	adult	tree	2906	Bixaceae	Bixa	Bixa arborea	bixa_arbo	18.5	268.803	endozoochory	long-lived pioneer	0.32	86.017	especie - GWD	0.0198669	5.34028	parcela	0.025	0.4625	Kew database - genus	0.51	137.09	0.36	RB
P19	0	1.46616	45.75	343.83	2.67752	S	juvenile	sapling	J1093	Bixaceae	Bixa	Bixa arborea	bixa_arbo	2.749	5.93527	endozoochory	long-lived pioneer	0.32	1.89929	especie - GWD	0.0198669	0.117915	parcela	0.025	0.068725	Kew database - genus	0.51	3.02699	0.36	RB
P30	18.44	0.455016	64.22	400.92	3.07331	B	adult	tree	5150	Annonaceae	Bocageopsis	Bocageopsis multiflora	boca_mult	11.5	103.869	endozoochory	old growth	0.52906	54.953	familia_geral	0.0203037	2.10893	familia_geral	0.09	1.035	RB	0.6	62.3215	0.6	RB
P09	15.52	0.415484	14.62	342.08	3.55136	B	adult	tree	3823	Annonaceae	Bocageopsis	Bocageopsis pleiosperma	boca_plei	15.9	198.557	endozoochory	old growth	0.52906	105.049	familia_geral	0.0219222	4.35281	familia_parcela	0.09	1.431	RB - genus	0.6	119.134	0.6	RB - genus
P09	15.52	0.415484	14.62	342.08	3.55136	B	adult	tree	3991	Annonaceae	Bocageopsis	Bocageopsis pleiosperma	boca_plei	10.8	91.6091	endozoochory	old growth	0.52906	48.4667	familia_geral	0.0219222	2.00827	familia_parcela	0.09	0.972	RB - genus	0.6	54.9654	0.6	RB - genus
P10	22.92	0.339712	8.48	307.33	3.45703	B	adult	tree	4083	Annonaceae	Bocageopsis	Bocageopsis pleiosperma	boca_plei	17.1	229.659	endozoochory	old growth	0.52906	121.503	familia_geral	0.0203037	4.66293	familia_geral	0.09	1.539	RB - genus	0.6	137.795	0.6	RB - genus
P10	22.92	0.339712	8.48	307.33	3.45703	B	adult	tree	4316	Annonaceae	Bocageopsis	Bocageopsis pleiosperma	boca_plei	14.4	162.861	endozoochory	old growth	0.52906	86.1631	familia_geral	0.0203037	3.30668	familia_geral	0.09	1.296	RB - genus	0.6	97.7163	0.6	RB - genus
P09	15.52	0.415484	14.62	342.08	3.55136	S	juvenile	sapling	J4743	Annonaceae	Bocageopsis	Bocageopsis pleiosperma	boca_plei	3.02	7.16316	endozoochory	old growth	0.52906	3.78975	familia_geral	0.0219222	0.157032	familia_parcela	0.09	0.2718	RB - genus	0.6	4.2979	0.6	RB - genus
P02	4.6	0.0801714	13.38	314.22	13.797	B	adult	tree	807	Fabaceae	Bocoa	Bocoa viridiflora	boco_viri	35.7	1000.98	scatter-hoarding	old growth	0.64546	646.095	familia_geral	0.0231222	23.145	familia_parcela	3.4	121.38	NA	0.77	770.758	0.106	Cocha Cashu database - genus
P22	12.31	1.96778	16.8	325.37	2.73922	B	adult	tree	2687	Fabaceae	Bocoa	Bocoa viridiflora	boco_viri	28.5	637.941	scatter-hoarding	old growth	0.64546	411.765	familia_geral	0.0185839	11.8554	familia_geral	3.4	96.9	NA	0.77	491.215	0.106	Cocha Cashu database - genus
P06	11.4	0.825555	23.24	238.94	6.50961	B	adult	tree	1642	Moraceae	Brosimum	Brosimum acutifolium subsp. interjectum	bros_inte	27.95	613.556	endozoochory	old growth	0.633878	388.92	genero_geral	0.01584	9.71873	genero_parcela	1	27.95	Kew database - genus	1	613.556		RB - genus
P05	25.79	1.37267	20.72	324.92	6.47935	B	adult	tree	1440	Moraceae	Brosimum	Brosimum guianense	bros_guia	12.7	126.677	endozoochory	old growth	0.764199	96.8066	especie	0.01738	2.20165	especie	1	12.7	Kew database - genus	1	126.677	0.5	RB
P17	5.62	0.367295	20.02	363.3	2.89039	B	adult	tree	3350	Moraceae	Brosimum	Brosimum guianense	bros_guia	18.2	260.156	endozoochory	old growth	0.764199	198.811	especie	0.01738	4.52151	especie	1	18.2	Kew database - genus	1	260.156	0.5	RB
P17	5.62	0.367295	20.02	363.3	2.89039	B	adult	tree	3351	Moraceae	Brosimum	Brosimum guianense	bros_guia	26.2	539.13	endozoochory	old growth	0.764199	412.003	especie	0.01738	9.37008	especie	1	26.2	Kew database - genus	1	539.13	0.5	RB
P18	20.97	0.430509	25.42	403.08	2.77429	B	adult	tree	3607	Moraceae	Brosimum	Brosimum guianense	bros_guia	22.5	397.609	endozoochory	old growth	0.764199	303.852	especie	0.01738	6.91044	especie	1	22.5	Kew database - genus	1	397.609	0.5	RB
P13	0.44	0.618667	20.2	276.77	3.2542	B	adult	tree	3685	Moraceae	Brosimum	Brosimum guianense	bros_guia	23.9	448.628	endozoochory	old growth	0.764199	342.841	especie	0.01738	7.79716	especie	1	23.9	Kew database - genus	1	448.628	0.5	RB
P14	4.75	0.368238	29.87	328.07	3.24262	B	adult	tree	3922	Moraceae	Brosimum	Brosimum guianense	bros_guia	39.4	1219.22	endozoochory	old growth	0.764199	931.73	especie	0.01738	21.1901	especie	1	39.4	Kew database - genus	1	1219.22	0.5	RB
P14	4.75	0.368238	29.87	328.07	3.24262	B	adult	tree	3928	Moraceae	Brosimum	Brosimum guianense	bros_guia	26.1	535.022	endozoochory	old growth	0.764199	408.864	especie	0.01738	9.29869	especie	1	26.1	Kew database - genus	1	535.022	0.5	RB
P09	15.52	0.415484	14.62	342.08	3.55136	B	adult	tree	4060	Moraceae	Brosimum	Brosimum guianense	bros_guia	10.6	88.2475	endozoochory	old growth	0.764199	67.4387	especie	0.01738	1.53374	especie	1	10.6	Kew database - genus	1	88.2475	0.5	RB
P08	24.79	0.741805	27.45	249.55	4.86123	S	juvenile	sapling	J1537	Moraceae	Brosimum	Brosimum guianense	bros_guia	1.05	0.865904	endozoochory	old growth	0.764199	0.661723	especie	0.01738	0.0150494	especie	1	1.05	Kew database - genus	1	0.865904	0.5	RB
P06	11.4	0.825555	23.24	238.94	6.50961	S	juvenile	sapling	J2121	Moraceae	Brosimum	Brosimum guianense	bros_guia	2.59	5.26854	endozoochory	old growth	0.764199	4.02622	especie	0.01738	0.0915673	especie	1	2.59	Kew database - genus	1	5.26854	0.5	RB
P16	8.53	0.368783	29.53	282.97	3.06089	S	juvenile	sapling	J3145	Moraceae	Brosimum	Brosimum guianense	bros_guia	1.94	2.95593	endozoochory	old growth	0.764199	2.25892	especie	0.01738	0.0513741	especie	1	1.94	Kew database - genus	1	2.95593	0.5	RB
P16	8.53	0.368783	29.53	282.97	3.06089	S	juvenile	sapling	J3154	Moraceae	Brosimum	Brosimum guianense	bros_guia	2.9	6.60521	endozoochory	old growth	0.764199	5.0477	especie	0.01738	0.114799	especie	1	2.9	Kew database - genus	1	6.60521	0.5	RB
P16	8.53	0.368783	29.53	282.97	3.06089	S	juvenile	sapling	J3169	Moraceae	Brosimum	Brosimum guianense	bros_guia	1.07	0.899204	endozoochory	old growth	0.764199	0.687171	especie	0.01738	0.0156282	especie	1	1.07	Kew database - genus	1	0.899204	0.5	RB
P04	16.12	0.0666003	25.31	449.76	11.8029	S	juvenile	sapling	J428	Moraceae	Brosimum	Brosimum guianense	bros_guia	1.299	1.32528	endozoochory	old growth	0.764199	1.01278	especie	0.01738	0.0230334	especie	1	1.299	Kew database - genus	1	1.32528	0.5	RB
P14	4.75	0.368238	29.87	328.07	3.24262	S	juvenile	sapling	J4542	Moraceae	Brosimum	Brosimum guianense	bros_guia	4.39	15.1363	endozoochory	old growth	0.764199	11.5672	especie	0.01738	0.263069	especie	1	4.39	Kew database - genus	1	15.1363	0.5	RB
P14	4.75	0.368238	29.87	328.07	3.24262	S	juvenile	sapling	J4557	Moraceae	Brosimum	Brosimum guianense	bros_guia	1.1	0.950334	endozoochory	old growth	0.764199	0.726244	especie	0.01738	0.0165168	especie	1	1.1	Kew database - genus	1	0.950334	0.5	RB
P10	22.92	0.339712	8.48	307.33	3.45703	S	juvenile	sapling	J5056	Moraceae	Brosimum	Brosimum guianense	bros_guia	4.54	16.1884	endozoochory	old growth	0.764199	12.3711	especie	0.01738	0.281354	especie	1	4.54	Kew database - genus	1	16.1884	0.5	RB
P27	46.71	0.13085	27.35	492.06	4.28571	S	juvenile	sapling	J5097	Moraceae	Brosimum	Brosimum guianense	bros_guia	4.97	19.4001	endozoochory	old growth	0.764199	14.8255	especie	0.01738	0.337174	especie	1	4.97	Kew database - genus	1	19.4001	0.5	RB
P28	53.55	4.87259	41.07	489.84	4.1651	S	juvenile	sapling	J5346	Moraceae	Brosimum	Brosimum guianense	bros_guia	1.58	1.96067	endozoochory	old growth	0.764199	1.49834	especie	0.01738	0.0340765	especie	1	1.58	Kew database - genus	1	1.96067	0.5	RB
P28	53.55	4.87259	41.07	489.84	4.1651	S	juvenile	sapling	J5603	Moraceae	Brosimum	Brosimum guianense	bros_guia	1.86	2.71717	endozoochory	old growth	0.764199	2.07646	especie	0.01738	0.0472244	especie	1	1.86	Kew database - genus	1	2.71717	0.5	RB
P29	18.26	0.318419	18.83	408.88	3.12004	S	juvenile	sapling	J5730	Moraceae	Brosimum	Brosimum guianense	bros_guia	1.68	2.21671	endozoochory	old growth	0.764199	1.69401	especie	0.01738	0.0385265	especie	1	1.68	Kew database - genus	1	2.21671	0.5	RB
P29	18.26	0.318419	18.83	408.88	3.12004	S	juvenile	sapling	J5777	Moraceae	Brosimum	Brosimum guianense	bros_guia	1.64	2.11241	endozoochory	old growth	0.764199	1.6143	especie	0.01738	0.0367137	especie	1	1.64	Kew database - genus	1	2.11241	0.5	RB
P30	18.44	0.455016	64.22	400.92	3.07331	S	juvenile	sapling	J5955	Moraceae	Brosimum	Brosimum guianense	bros_guia	2.75	5.93959	endozoochory	old growth	0.764199	4.53903	especie	0.01738	0.10323	especie	1	2.75	Kew database - genus	1	5.93959	0.5	RB
P30	18.44	0.455016	64.22	400.92	3.07331	S	juvenile	sapling	J5973	Moraceae	Brosimum	Brosimum guianense	bros_guia	1.63	2.08673	endozoochory	old growth	0.764199	1.59468	especie	0.01738	0.0362674	especie	1	1.63	Kew database - genus	1	2.08673	0.5	RB
P30	18.44	0.455016	64.22	400.92	3.07331	S	juvenile	sapling	J6067	Moraceae	Brosimum	Brosimum guianense	bros_guia	1.23	1.18823	endozoochory	old growth	0.764199	0.908046	especie	0.01738	0.0206515	especie	1	1.23	Kew database - genus	1	1.18823	0.5	RB
P26	10.76	0.381414	19.4	317.47	2.40189	S	juvenile	sapling	J6257	Moraceae	Brosimum	Brosimum guianense	bros_guia	2.19	3.76686	endozoochory	old growth	0.764199	2.87863	especie	0.01738	0.065468	especie	1	2.19	Kew database - genus	1	3.76686	0.5	RB
P01	11.06	0.263819	54.92	361.69	11.6012	B	adult	tree	17	Moraceae	Brosimum	Brosimum lactescens	bros_lact	24.9	486.956	endozoochory	old growth	0.616359	300.139	especie	0.0187263	9.11889	especie	1	24.9	Kew database	0.8	389.565	0.9	RB
P01	11.06	0.263819	54.92	361.69	11.6012	B	adult	tree	161	Moraceae	Brosimum	Brosimum lactescens	bros_lact	30.3	721.068	endozoochory	old growth	0.616359	444.436	especie	0.0187263	13.5029	especie	1	30.3	Kew database	0.8	576.854	0.9	RB
P02	4.6	0.0801714	13.38	314.22	13.797	B	adult	tree	722	Moraceae	Brosimum	Brosimum lactescens	bros_lact	22.8	408.282	endozoochory	old growth	0.616359	251.648	especie	0.0187263	7.64562	especie	1	22.8	Kew database	0.8	326.626	0.9	RB
P03	13.34	0.301736	19.43	289.17	10.7581	B	adult	tree	1126	Moraceae	Brosimum	Brosimum lactescens	bros_lact	10.2	81.713	endozoochory	old growth	0.616359	50.3645	especie	0.0187263	1.53018	especie	1	10.2	Kew database	0.8	65.3704	0.9	RB
P05	25.79	1.37267	20.72	324.92	6.47935	B	adult	tree	1485	Moraceae	Brosimum	Brosimum lactescens	bros_lact	15.4	186.265	endozoochory	old growth	0.616359	114.806	especie	0.0187263	3.48807	especie	1	15.4	Kew database	0.8	149.012	0.9	RB
P05	25.79	1.37267	20.72	324.92	6.47935	B	adult	tree	1502	Moraceae	Brosimum	Brosimum lactescens	bros_lact	12.4	120.763	endozoochory	old growth	0.616359	74.4334	especie	0.0187263	2.26145	especie	1	12.4	Kew database	0.8	96.6105	0.9	RB
P06	11.4	0.825555	23.24	238.94	6.50961	B	adult	tree	1572	Moraceae	Brosimum	Brosimum lactescens	bros_lact	13.8	149.572	endozoochory	old growth	0.616359	92.1897	especie	0.0187263	2.80092	especie	1	13.8	Kew database	0.8	119.657	0.9	RB
P11	19.49	0.724285	24.92	317.63	3.53039	B	adult	tree	1812	Moraceae	Brosimum	Brosimum lactescens	bros_lact	17.2	232.353	endozoochory	old growth	0.616359	143.213	especie	0.0187263	4.35111	especie	1	17.2	Kew database	0.8	185.882	0.9	RB
P11	19.49	0.724285	24.92	317.63	3.53039	B	adult	tree	1886	Moraceae	Brosimum	Brosimum lactescens	bros_lact	49.6	1932.21	endozoochory	old growth	0.616359	1190.93	especie	0.0187263	36.1832	especie	1	49.6	Kew database	0.8	1545.77	0.9	RB
P12	16.05	2.30571	14.7	351.63	3.45241	B	adult	tree	1911	Moraceae	Brosimum	Brosimum lactescens	bros_lact	47	1734.95	endozoochory	old growth	0.616359	1069.35	especie	0.0187263	32.4892	especie	1	47	Kew database	0.8	1387.96	0.9	RB
P12	16.05	2.30571	14.7	351.63	3.45241	B	adult	tree	1941	Moraceae	Brosimum	Brosimum lactescens	bros_lact	39.6	1231.63	endozoochory	old growth	0.616359	759.127	especie	0.0187263	23.0639	especie	1	39.6	Kew database	0.8	985.306	0.9	RB
P12	16.05	2.30571	14.7	351.63	3.45241	B	adult	tree	2019	Moraceae	Brosimum	Brosimum lactescens	bros_lact	11.4	102.071	endozoochory	old growth	0.616359	62.9121	especie	0.0187263	1.91141	especie	1	11.4	Kew database	0.8	81.6565	0.9	RB
P24	15.66	0.751957	17.6	320.78	2.63926	B	adult	tree	2376	Moraceae	Brosimum	Brosimum lactescens	bros_lact	17.5	240.529	endozoochory	old growth	0.616359	148.252	especie	0.0187263	4.50422	especie	1	17.5	Kew database	0.8	192.423	0.9	RB
P24	15.66	0.751957	17.6	320.78	2.63926	B	adult	tree	2417	Moraceae	Brosimum	Brosimum lactescens	bros_lact	20.7	336.536	endozoochory	old growth	0.616359	207.427	especie	0.0187263	6.30208	especie	1	20.7	Kew database	0.8	269.229	0.9	RB
P24	15.66	0.751957	17.6	320.78	2.63926	B	adult	tree	2429	Moraceae	Brosimum	Brosimum lactescens	bros_lact	56.5	2507.19	endozoochory	old growth	0.616359	1545.33	especie	0.0187263	46.9505	especie	1	56.5	Kew database	0.8	2005.75	0.9	RB
P24	15.66	0.751957	17.6	320.78	2.63926	B	adult	tree	2447	Moraceae	Brosimum	Brosimum lactescens	bros_lact	14.6	167.416	endozoochory	old growth	0.616359	103.188	especie	0.0187263	3.13508	especie	1	14.6	Kew database	0.8	133.933	0.9	RB
P22	12.31	1.96778	16.8	325.37	2.73922	B	adult	tree	2663	Moraceae	Brosimum	Brosimum lactescens	bros_lact	17.7	246.058	endozoochory	old growth	0.616359	151.66	especie	0.0187263	4.60776	especie	1	17.7	Kew database	0.8	196.846	0.9	RB
P21	15.86	0.290963	18.33	415.22	2.74693	B	adult	tree	2813	Moraceae	Brosimum	Brosimum lactescens	bros_lact	10.3	83.3231	endozoochory	old growth	0.616359	51.3569	especie	0.0187263	1.56033	especie	1	10.3	Kew database	0.8	66.6585	0.9	RB
P19	0	1.46616	45.75	343.83	2.67752	B	adult	tree	2877	Moraceae	Brosimum	Brosimum lactescens	bros_lact	10	78.54	endozoochory	old growth	0.616359	48.4088	especie	0.0187263	1.47076	especie	1	10	Kew database	0.8	62.832	0.9	RB
P19	0	1.46616	45.75	343.83	2.67752	B	adult	tree	2938	Moraceae	Brosimum	Brosimum lactescens	bros_lact	33.2	865.699	endozoochory	old growth	0.616359	533.581	especie	0.0187263	16.2114	especie	1	33.2	Kew database	0.8	692.559	0.9	RB
P19	0	1.46616	45.75	343.83	2.67752	B	adult	tree	2949	Moraceae	Brosimum	Brosimum lactescens	bros_lact	37.2	1086.87	endozoochory	old growth	0.616359	669.9	especie	0.0187263	20.353	especie	1	37.2	Kew database	0.8	869.494	0.9	RB
P21	15.86	0.290963	18.33	415.22	2.74693	B	adult	tree	3032	Moraceae	Brosimum	Brosimum lactescens	bros_lact	11.6	105.683	endozoochory	old growth	0.616359	65.1389	especie	0.0187263	1.97906	especie	1	11.6	Kew database	0.8	84.5467	0.9	RB
P20	22.34	1.28849	18.2	287.37	2.64673	B	adult	tree	3092	Moraceae	Brosimum	Brosimum lactescens	bros_lact	33.7	891.971	endozoochory	old growth	0.616359	549.774	especie	0.0187263	16.7033	especie	1	33.7	Kew database	0.8	713.577	0.9	RB
P20	22.34	1.28849	18.2	287.37	2.64673	B	adult	tree	3202	Moraceae	Brosimum	Brosimum lactescens	bros_lact	18.8	277.592	endozoochory	old growth	0.616359	171.096	especie	0.0187263	5.19827	especie	1	18.8	Kew database	0.8	222.073	0.9	RB
P18	20.97	0.430509	25.42	403.08	2.77429	B	adult	tree	3559	Moraceae	Brosimum	Brosimum lactescens	bros_lact	14	153.938	endozoochory	old growth	0.616359	94.8812	especie	0.0187263	2.8827	especie	1	14	Kew database	0.8	123.151	0.9	RB
P18	20.97	0.430509	25.42	403.08	2.77429	B	adult	tree	3573	Moraceae	Brosimum	Brosimum lactescens	bros_lact	12.8	128.68	endozoochory	old growth	0.616359	79.313	especie	0.0187263	2.4097	especie	1	12.8	Kew database	0.8	102.944	0.9	RB
P18	20.97	0.430509	25.42	403.08	2.77429	B	adult	tree	3646	Moraceae	Brosimum	Brosimum lactescens	bros_lact	27.8	606.989	endozoochory	old growth	0.616359	374.123	especie	0.0187263	11.3667	especie	1	27.8	Kew database	0.8	485.591	0.9	RB
P13	0.44	0.618667	20.2	276.77	3.2542	B	adult	tree	3703	Moraceae	Brosimum	Brosimum lactescens	bros_lact	43.8	1506.74	endozoochory	old growth	0.616359	928.694	especie	0.0187263	28.2157	especie	1	43.8	Kew database	0.8	1205.39	0.9	RB
P14	4.75	0.368238	29.87	328.07	3.24262	B	adult	tree	3954	Moraceae	Brosimum	Brosimum lactescens	bros_lact	14.9	174.367	endozoochory	old growth	0.616359	107.472	especie	0.0187263	3.26525	especie	1	14.9	Kew database	0.8	139.493	0.9	RB
P09	15.52	0.415484	14.62	342.08	3.55136	B	adult	tree	4027	Moraceae	Brosimum	Brosimum lactescens	bros_lact	25.5	510.706	endozoochory	old growth	0.616359	314.778	especie	0.0187263	9.56365	especie	1	25.5	Kew database	0.8	408.565	0.9	RB
P07	31.54	0.340829	31.35	207.23	4.90791	B	adult	tree	4531	Moraceae	Brosimum	Brosimum lactescens	bros_lact	38.5	1164.16	endozoochory	old growth	0.616359	717.539	especie	0.0187263	21.8004	especie	1	38.5	Kew database	0.8	931.327	0.9	RB
P07	31.54	0.340829	31.35	207.23	4.90791	B	adult	tree	4547	Moraceae	Brosimum	Brosimum lactescens	bros_lact	10.8	91.6091	endozoochory	old growth	0.616359	56.464	especie	0.0187263	1.7155	especie	1	10.8	Kew database	0.8	73.2872	0.9	RB
P27	46.71	0.13085	27.35	492.06	4.28571	B	adult	tree	4615	Moraceae	Brosimum	Brosimum lactescens	bros_lact	29.8	697.467	endozoochory	old growth	0.616359	429.889	especie	0.0187263	13.061	especie	1	29.8	Kew database	0.8	557.973	0.9	RB
P30	18.44	0.455016	64.22	400.92	3.07331	B	adult	tree	5140	Moraceae	Brosimum	Brosimum lactescens	bros_lact	20.3	323.655	endozoochory	old growth	0.616359	199.488	especie	0.0187263	6.06087	especie	1	20.3	Kew database	0.8	258.924	0.9	RB
P30	18.44	0.455016	64.22	400.92	3.07331	B	adult	tree	5162	Moraceae	Brosimum	Brosimum lactescens	bros_lact	25.6	514.72	endozoochory	old growth	0.616359	317.252	especie	0.0187263	9.6388	especie	1	25.6	Kew database	0.8	411.776	0.9	RB
P26	10.76	0.381414	19.4	317.47	2.40189	B	adult	tree	5308	Moraceae	Brosimum	Brosimum lactescens	bros_lact	11.5	103.869	endozoochory	old growth	0.616359	64.0206	especie	0.0187263	1.94509	especie	1	11.5	Kew database	0.8	83.0953	0.9	RB
P07	31.54	0.340829	31.35	207.23	4.90791	S	juvenile	sapling	J1652	Moraceae	Brosimum	Brosimum lactescens	bros_lact	1.74	2.37788	endozoochory	old growth	0.616359	1.46562	especie	0.0187263	0.0445289	especie	1	1.74	Kew database	0.8	1.9023	0.9	RB
P05	25.79	1.37267	20.72	324.92	6.47935	S	juvenile	sapling	J1923	Moraceae	Brosimum	Brosimum lactescens	bros_lact	1.04	0.849489	endozoochory	old growth	0.616359	0.52359	especie	0.0187263	0.0159078	especie	1	1.04	Kew database	0.8	0.679591	0.9	RB
P05	25.79	1.37267	20.72	324.92	6.47935	S	juvenile	sapling	J1939	Moraceae	Brosimum	Brosimum lactescens	bros_lact	4.97	19.4001	endozoochory	old growth	0.616359	11.9574	especie	0.0187263	0.363292	especie	1	4.97	Kew database	0.8	15.5201	0.9	RB
P05	25.79	1.37267	20.72	324.92	6.47935	S	juvenile	sapling	J1986	Moraceae	Brosimum	Brosimum lactescens	bros_lact	1.46	1.67416	endozoochory	old growth	0.616359	1.03188	especie	0.0187263	0.0313508	especie	1	1.46	Kew database	0.8	1.33933	0.9	RB
P06	11.4	0.825555	23.24	238.94	6.50961	S	juvenile	sapling	J2039	Moraceae	Brosimum	Brosimum lactescens	bros_lact	3.91	12.0073	endozoochory	old growth	0.616359	7.40079	especie	0.0187263	0.224852	especie	1	3.91	Kew database	0.8	9.60582	0.9	RB
P06	11.4	0.825555	23.24	238.94	6.50961	S	juvenile	sapling	J2151	Moraceae	Brosimum	Brosimum lactescens	bros_lact	1.37	1.47412	endozoochory	old growth	0.616359	0.908585	especie	0.0187263	0.0276048	especie	1	1.37	Kew database	0.8	1.17929	0.9	RB
P06	11.4	0.825555	23.24	238.94	6.50961	S	juvenile	sapling	J2156	Moraceae	Brosimum	Brosimum lactescens	bros_lact	1.83	2.63023	endozoochory	old growth	0.616359	1.62116	especie	0.0187263	0.0492544	especie	1	1.83	Kew database	0.8	2.10418	0.9	RB
P11	19.49	0.724285	24.92	317.63	3.53039	S	juvenile	sapling	J2557	Moraceae	Brosimum	Brosimum lactescens	bros_lact	1.88	2.77592	endozoochory	old growth	0.616359	1.71096	especie	0.0187263	0.0519827	especie	1	1.88	Kew database	0.8	2.22073	0.9	RB
P02	4.6	0.0801714	13.38	314.22	13.797	S	juvenile	sapling	J287	Moraceae	Brosimum	Brosimum lactescens	bros_lact	4.13	13.3965	endozoochory	old growth	0.616359	8.25704	especie	0.0187263	0.250867	especie	1	4.13	Kew database	0.8	10.7172	0.9	RB
P12	16.05	2.30571	14.7	351.63	3.45241	S	juvenile	sapling	J2906	Moraceae	Brosimum	Brosimum lactescens	bros_lact	1.05	0.865904	endozoochory	old growth	0.616359	0.533707	especie	0.0187263	0.0162152	especie	1	1.05	Kew database	0.8	0.692723	0.9	RB
P15	7.9	1.23415	59.13	278.05	3.09071	S	juvenile	sapling	J3027	Moraceae	Brosimum	Brosimum lactescens	bros_lact	1.61	2.03584	endozoochory	old growth	0.616359	1.2548	especie	0.0187263	0.0381237	especie	1	1.61	Kew database	0.8	1.62867	0.9	RB
P16	8.53	0.368783	29.53	282.97	3.06089	S	juvenile	sapling	J3150	Moraceae	Brosimum	Brosimum lactescens	bros_lact	3.25	8.29579	endozoochory	old growth	0.616359	5.11318	especie	0.0187263	0.15535	especie	1	3.25	Kew database	0.8	6.63663	0.9	RB
P16	8.53	0.368783	29.53	282.97	3.06089	S	juvenile	sapling	J3159	Moraceae	Brosimum	Brosimum lactescens	bros_lact	1.32	1.36848	endozoochory	old growth	0.616359	0.843475	especie	0.0187263	0.0256266	especie	1	1.32	Kew database	0.8	1.09478	0.9	RB
P16	8.53	0.368783	29.53	282.97	3.06089	S	juvenile	sapling	J3208	Moraceae	Brosimum	Brosimum lactescens	bros_lact	1.21	1.1499	endozoochory	old growth	0.616359	0.708753	especie	0.0187263	0.0215335	especie	1	1.21	Kew database	0.8	0.919923	0.9	RB
P24	15.66	0.751957	17.6	320.78	2.63926	S	juvenile	sapling	J3378	Moraceae	Brosimum	Brosimum lactescens	bros_lact	1.5	1.76715	endozoochory	old growth	0.616359	1.0892	especie	0.0187263	0.0330922	especie	1	1.5	Kew database	0.8	1.41372	0.9	RB
P23	6.84	0.609403	34.73	351.53	2.6536	S	juvenile	sapling	J3565	Moraceae	Brosimum	Brosimum lactescens	bros_lact	3.55	9.898	endozoochory	old growth	0.616359	6.10072	especie	0.0187263	0.185353	especie	1	3.55	Kew database	0.8	7.9184	0.9	RB
P23	6.84	0.609403	34.73	351.53	2.6536	S	juvenile	sapling	J3573	Moraceae	Brosimum	Brosimum lactescens	bros_lact	1.23	1.18823	endozoochory	old growth	0.616359	0.732377	especie	0.0187263	0.0222512	especie	1	1.23	Kew database	0.8	0.950585	0.9	RB
P17	5.62	0.367295	20.02	363.3	2.89039	S	juvenile	sapling	J3850	Moraceae	Brosimum	Brosimum lactescens	bros_lact	1.93	2.92554	endozoochory	old growth	0.616359	1.80318	especie	0.0187263	0.0547845	especie	1	1.93	Kew database	0.8	2.34043	0.9	RB
P17	5.62	0.367295	20.02	363.3	2.89039	S	juvenile	sapling	J3864	Moraceae	Brosimum	Brosimum lactescens	bros_lact	2.1	3.46361	endozoochory	old growth	0.616359	2.13483	especie	0.0187263	0.0648607	especie	1	2.1	Kew database	0.8	2.77089	0.9	RB
P17	5.62	0.367295	20.02	363.3	2.89039	S	juvenile	sapling	J3905	Moraceae	Brosimum	Brosimum lactescens	bros_lact	4.11	13.2671	endozoochory	old growth	0.616359	8.17726	especie	0.0187263	0.248443	especie	1	4.11	Kew database	0.8	10.6136	0.9	RB
P13	0.44	0.618667	20.2	276.77	3.2542	S	juvenile	sapling	J4148	Moraceae	Brosimum	Brosimum lactescens	bros_lact	2.71	5.76806	endozoochory	old growth	0.616359	3.55519	especie	0.0187263	0.108014	especie	1	2.71	Kew database	0.8	4.61444	0.9	RB
P13	0.44	0.618667	20.2	276.77	3.2542	S	juvenile	sapling	J4172	Moraceae	Brosimum	Brosimum lactescens	bros_lact	1.49	1.74367	endozoochory	old growth	0.616359	1.07472	especie	0.0187263	0.0326525	especie	1	1.49	Kew database	0.8	1.39493	0.9	RB
P09	15.52	0.415484	14.62	342.08	3.55136	S	juvenile	sapling	J4683	Moraceae	Brosimum	Brosimum lactescens	bros_lact	2.47	4.79165	endozoochory	old growth	0.616359	2.95337	especie	0.0187263	0.0897299	especie	1	2.47	Kew database	0.8	3.83332	0.9	RB
P09	15.52	0.415484	14.62	342.08	3.55136	S	juvenile	sapling	J4713	Moraceae	Brosimum	Brosimum lactescens	bros_lact	1.21	1.1499	endozoochory	old growth	0.616359	0.708753	especie	0.0187263	0.0215335	especie	1	1.21	Kew database	0.8	0.919923	0.9	RB
P10	22.92	0.339712	8.48	307.33	3.45703	S	juvenile	sapling	J4930	Moraceae	Brosimum	Brosimum lactescens	bros_lact	1.28	1.2868	endozoochory	old growth	0.616359	0.79313	especie	0.0187263	0.024097	especie	1	1.28	Kew database	0.8	1.02944	0.9	RB
P10	22.92	0.339712	8.48	307.33	3.45703	S	juvenile	sapling	J4978	Moraceae	Brosimum	Brosimum lactescens	bros_lact	1.2	1.13098	endozoochory	old growth	0.616359	0.697087	especie	0.0187263	0.021179	especie	1	1.2	Kew database	0.8	0.904781	0.9	RB
P10	22.92	0.339712	8.48	307.33	3.45703	S	juvenile	sapling	J4997	Moraceae	Brosimum	Brosimum lactescens	bros_lact	1.83	2.63023	endozoochory	old growth	0.616359	1.62116	especie	0.0187263	0.0492544	especie	1	1.83	Kew database	0.8	2.10418	0.9	RB
P27	46.71	0.13085	27.35	492.06	4.28571	S	juvenile	sapling	J5215	Moraceae	Brosimum	Brosimum lactescens	bros_lact	1.01	0.801187	endozoochory	old growth	0.616359	0.493818	especie	0.0187263	0.0150033	especie	1	1.01	Kew database	0.8	0.640949	0.9	RB
P28	53.55	4.87259	41.07	489.84	4.1651	S	juvenile	sapling	J5483	Moraceae	Brosimum	Brosimum lactescens	bros_lact	1.93	2.92554	endozoochory	old growth	0.616359	1.80318	especie	0.0187263	0.0547845	especie	1	1.93	Kew database	0.8	2.34043	0.9	RB
P29	18.26	0.318419	18.83	408.88	3.12004	S	juvenile	sapling	J5723	Moraceae	Brosimum	Brosimum lactescens	bros_lact	3.56	9.95385	endozoochory	old growth	0.616359	6.13514	especie	0.0187263	0.186399	especie	1	3.56	Kew database	0.8	7.96308	0.9	RB
P29	18.26	0.318419	18.83	408.88	3.12004	S	juvenile	sapling	J5845	Moraceae	Brosimum	Brosimum lactescens	bros_lact	1.98	3.07908	endozoochory	old growth	0.616359	1.89782	especie	0.0187263	0.0576599	especie	1	1.98	Kew database	0.8	2.46327	0.9	RB
P04	16.12	0.0666003	25.31	449.76	11.8029	S	juvenile	sapling	J589	Moraceae	Brosimum	Brosimum lactescens	bros_lact	1.057	0.877487	endozoochory	old growth	0.616359	0.540847	especie	0.0187263	0.0164321	especie	1	1.057	Kew database	0.8	0.70199	0.9	RB
P30	18.44	0.455016	64.22	400.92	3.07331	S	juvenile	sapling	J6096	Moraceae	Brosimum	Brosimum lactescens	bros_lact	2.81	6.2016	endozoochory	old growth	0.616359	3.82241	especie	0.0187263	0.116133	especie	1	2.81	Kew database	0.8	4.96128	0.9	RB
P26	10.76	0.381414	19.4	317.47	2.40189	S	juvenile	sapling	J6138	Moraceae	Brosimum	Brosimum lactescens	bros_lact	1.06	0.882475	endozoochory	old growth	0.616359	0.543921	especie	0.0187263	0.0165255	especie	1	1.06	Kew database	0.8	0.70598	0.9	RB
P26	10.76	0.381414	19.4	317.47	2.40189	S	juvenile	sapling	J6244	Moraceae	Brosimum	Brosimum lactescens	bros_lact	2.28	4.08282	endozoochory	old growth	0.616359	2.51648	especie	0.0187263	0.0764562	especie	1	2.28	Kew database	0.8	3.26626	0.9	RB
P26	10.76	0.381414	19.4	317.47	2.40189	S	juvenile	sapling	J6286	Moraceae	Brosimum	Brosimum lactescens	bros_lact	4.18	13.7228	endozoochory	old growth	0.616359	8.45818	especie	0.0187263	0.256978	especie	1	4.18	Kew database	0.8	10.9783	0.9	RB
P25	6.95	0.20465	16.72	323	2.40659	S	juvenile	sapling	J6401	Moraceae	Brosimum	Brosimum lactescens	bros_lact	2.99	7.02155	endozoochory	old growth	0.616359	4.32779	especie	0.0187263	0.131488	especie	1	2.99	Kew database	0.8	5.61724	0.9	RB
P21	15.86	0.290963	18.33	415.22	2.74693	S	juvenile	sapling	J659	Moraceae	Brosimum	Brosimum lactescens	bros_lact	1.2	1.13098	endozoochory	old growth	0.616359	0.697087	especie	0.0187263	0.021179	especie	1	1.2	Kew database	0.8	0.904781	0.9	RB
P21	15.86	0.290963	18.33	415.22	2.74693	S	juvenile	sapling	J665	Moraceae	Brosimum	Brosimum lactescens	bros_lact	3.15	7.79313	endozoochory	old growth	0.616359	4.80336	especie	0.0187263	0.145937	especie	1	3.15	Kew database	0.8	6.23451	0.9	RB
P10	22.92	0.339712	8.48	307.33	3.45703	B	adult	tree	4304	Moraceae	Brosimum	Brosimum parinarioides	bros_pari	32.8	844.965	endozoochory	old growth	0.633878	535.604	genero_geral	0.01735	14.6601	especie	1	32.8	Kew database - genus	0.9	760.468	0.8	RB
P08	24.79	0.741805	27.45	249.55	4.86123	B	adult	tree	4364	Moraceae	Brosimum	Brosimum parinarioides	bros_pari	18.4	265.905	endozoochory	old growth	0.633878	168.551	genero_geral	0.01735	4.61345	especie	1	18.4	Kew database - genus	0.9	239.315	0.8	RB
P28	53.55	4.87259	41.07	489.84	4.1651	B	adult	tree	4783	Moraceae	Brosimum	Brosimum parinarioides	bros_pari	66.1	3431.58	endozoochory	old growth	0.633878	2175.2	genero_geral	0.01735	59.5379	especie	1	66.1	Kew database - genus	0.9	3088.42	0.8	RB
P05	25.79	1.37267	20.72	324.92	6.47935	S	juvenile	sapling	J1952	Moraceae	Brosimum	Brosimum parinarioides	bros_pari	1.33	1.38929	endozoochory	old growth	0.633878	0.880643	genero_geral	0.01735	0.0241043	especie	1	1.33	Kew database - genus	0.9	1.25036	0.8	RB
P01	11.06	0.263819	54.92	361.69	11.6012	B	adult	tree	143	Moraceae	Brosimum	Brosimum rubescens	bros_rube	23.9	448.628	endozoochory	old growth	0.64761	290.536	especie	0.0195875	8.78751	especie	0.61	14.579	TRY	1	448.628	1.5	TRY
P01	11.06	0.263819	54.92	361.69	11.6012	B	adult	tree	168	Moraceae	Brosimum	Brosimum rubescens	bros_rube	30.3	721.068	endozoochory	old growth	0.64761	466.971	especie	0.0195875	14.1239	especie	0.61	18.483	TRY	1	721.068	1.5	TRY
P01	11.06	0.263819	54.92	361.69	11.6012	B	adult	tree	191	Moraceae	Brosimum	Brosimum rubescens	bros_rube	11.6	105.683	endozoochory	old growth	0.64761	68.4417	especie	0.0195875	2.07007	especie	0.61	7.076	TRY	1	105.683	1.5	TRY
P02	4.6	0.0801714	13.38	314.22	13.797	B	adult	tree	805	Moraceae	Brosimum	Brosimum rubescens	bros_rube	44.5	1555.29	endozoochory	old growth	0.64761	1007.22	especie	0.0195875	30.4642	especie	0.61	27.145	TRY	1	1555.29	1.5	TRY
P02	4.6	0.0801714	13.38	314.22	13.797	B	adult	tree	1033	Moraceae	Brosimum	Brosimum rubescens	bros_rube	31.4	774.373	endozoochory	old growth	0.64761	501.492	especie	0.0195875	15.168	especie	0.61	19.154	TRY	1	774.373	1.5	TRY
P05	25.79	1.37267	20.72	324.92	6.47935	B	adult	tree	1429	Moraceae	Brosimum	Brosimum rubescens	bros_rube	12.5	122.719	endozoochory	old growth	0.64761	79.4739	especie	0.0195875	2.40375	especie	0.61	7.625	TRY	1	122.719	1.5	TRY
P06	11.4	0.825555	23.24	238.94	6.50961	B	adult	tree	1580	Moraceae	Brosimum	Brosimum rubescens	bros_rube	38	1134.12	endozoochory	old growth	0.64761	734.466	especie	0.0195875	22.2145	especie	0.61	23.18	TRY	1	1134.12	1.5	TRY
P11	19.49	0.724285	24.92	317.63	3.53039	B	adult	tree	1729	Moraceae	Brosimum	Brosimum rubescens	bros_rube	53.3	2231.24	endozoochory	old growth	0.64761	1444.97	especie	0.0195875	43.7043	especie	0.61	32.513	TRY	1	2231.24	1.5	TRY
P11	19.49	0.724285	24.92	317.63	3.53039	B	adult	tree	1870	Moraceae	Brosimum	Brosimum rubescens	bros_rube	29.5	683.494	endozoochory	old growth	0.64761	442.638	especie	0.0195875	13.3879	especie	0.61	17.995	TRY	1	683.494	1.5	TRY
P12	16.05	2.30571	14.7	351.63	3.45241	B	adult	tree	1916	Moraceae	Brosimum	Brosimum rubescens	bros_rube	41	1320.26	endozoochory	old growth	0.64761	855.012	especie	0.0195875	25.8605	especie	0.61	25.01	TRY	1	1320.26	1.5	TRY
P12	16.05	2.30571	14.7	351.63	3.45241	B	adult	tree	1978	Moraceae	Brosimum	Brosimum rubescens	bros_rube	24.8	483.052	endozoochory	old growth	0.64761	312.83	especie	0.0195875	9.46179	especie	0.61	15.128	TRY	1	483.052	1.5	TRY
P24	15.66	0.751957	17.6	320.78	2.63926	B	adult	tree	2352	Moraceae	Brosimum	Brosimum rubescens	bros_rube	22.9	411.872	endozoochory	old growth	0.64761	266.732	especie	0.0195875	8.06754	especie	0.61	13.969	TRY	1	411.872	1.5	TRY
P23	6.84	0.609403	34.73	351.53	2.6536	B	adult	tree	2600	Moraceae	Brosimum	Brosimum rubescens	bros_rube	72.4	4116.88	endozoochory	old growth	0.64761	2666.13	especie	0.0195875	80.6394	especie	0.61	44.164	TRY	1	4116.88	1.5	TRY
P21	15.86	0.290963	18.33	415.22	2.74693	B	adult	tree	2851	Moraceae	Brosimum	Brosimum rubescens	bros_rube	60.8	2903.34	endozoochory	old growth	0.64761	1880.23	especie	0.0195875	56.8692	especie	0.61	37.088	TRY	1	2903.34	1.5	TRY
P19	0	1.46616	45.75	343.83	2.67752	B	adult	tree	2889	Moraceae	Brosimum	Brosimum rubescens	bros_rube	13.1	134.782	endozoochory	old growth	0.64761	87.2865	especie	0.0195875	2.64005	especie	0.61	7.991	TRY	1	134.782	1.5	TRY
P19	0	1.46616	45.75	343.83	2.67752	B	adult	tree	2892	Moraceae	Brosimum	Brosimum rubescens	bros_rube	15.7	193.593	endozoochory	old growth	0.64761	125.373	especie	0.0195875	3.79201	especie	0.61	9.577	TRY	1	193.593	1.5	TRY
P19	0	1.46616	45.75	343.83	2.67752	B	adult	tree	2985	Moraceae	Brosimum	Brosimum rubescens	bros_rube	60.1	2836.87	endozoochory	old growth	0.64761	1837.19	especie	0.0195875	55.5672	especie	0.61	36.661	TRY	1	2836.87	1.5	TRY
P17	5.62	0.367295	20.02	363.3	2.89039	B	adult	tree	3314	Moraceae	Brosimum	Brosimum rubescens	bros_rube	15.5	188.692	endozoochory	old growth	0.64761	122.199	especie	0.0195875	3.69601	especie	0.61	9.455	TRY	1	188.692	1.5	TRY
P17	5.62	0.367295	20.02	363.3	2.89039	B	adult	tree	3379	Moraceae	Brosimum	Brosimum rubescens	bros_rube	27	572.557	endozoochory	old growth	0.64761	370.794	especie	0.0195875	11.215	especie	0.61	16.47	TRY	1	572.557	1.5	TRY
P13	0.44	0.618667	20.2	276.77	3.2542	B	adult	tree	3456	Moraceae	Brosimum	Brosimum rubescens	bros_rube	18	254.47	endozoochory	old growth	0.64761	164.797	especie	0.0195875	4.98442	especie	0.61	10.98	TRY	1	254.47	1.5	TRY
P18	20.97	0.430509	25.42	403.08	2.77429	B	adult	tree	3560	Moraceae	Brosimum	Brosimum rubescens	bros_rube	23.8	444.882	endozoochory	old growth	0.64761	288.11	especie	0.0195875	8.71413	especie	0.61	14.518	TRY	1	444.882	1.5	TRY
P14	4.75	0.368238	29.87	328.07	3.24262	B	adult	tree	3752	Moraceae	Brosimum	Brosimum rubescens	bros_rube	24.3	463.771	endozoochory	old growth	0.64761	300.343	especie	0.0195875	9.08411	especie	0.61	14.823	TRY	1	463.771	1.5	TRY
P09	15.52	0.415484	14.62	342.08	3.55136	B	adult	tree	3809	Moraceae	Brosimum	Brosimum rubescens	bros_rube	50.1	1971.36	endozoochory	old growth	0.64761	1276.67	especie	0.0195875	38.6141	especie	0.61	30.561	TRY	1	1971.36	1.5	TRY
P09	15.52	0.415484	14.62	342.08	3.55136	B	adult	tree	3811	Moraceae	Brosimum	Brosimum rubescens	bros_rube	27.7	602.63	endozoochory	old growth	0.64761	390.269	especie	0.0195875	11.804	especie	0.61	16.897	TRY	1	602.63	1.5	TRY
P14	4.75	0.368238	29.87	328.07	3.24262	B	adult	tree	3905	Moraceae	Brosimum	Brosimum rubescens	bros_rube	78.5	4839.83	endozoochory	old growth	0.64761	3134.32	especie	0.0195875	94.8002	especie	0.61	47.885	TRY	1	4839.83	1.5	TRY
P10	22.92	0.339712	8.48	307.33	3.45703	B	adult	tree	4106	Moraceae	Brosimum	Brosimum rubescens	bros_rube	19.3	292.554	endozoochory	old growth	0.64761	189.461	especie	0.0195875	5.73039	especie	0.61	11.773	TRY	1	292.554	1.5	TRY
P10	22.92	0.339712	8.48	307.33	3.45703	B	adult	tree	4130	Moraceae	Brosimum	Brosimum rubescens	bros_rube	52.2	2140.09	endozoochory	old growth	0.64761	1385.94	especie	0.0195875	41.919	especie	0.61	31.842	TRY	1	2140.09	1.5	TRY
P08	24.79	0.741805	27.45	249.55	4.86123	B	adult	tree	4192	Moraceae	Brosimum	Brosimum rubescens	bros_rube	11.9	111.22	endozoochory	old growth	0.64761	72.0275	especie	0.0195875	2.17853	especie	0.61	7.259	TRY	1	111.22	1.5	TRY
P10	22.92	0.339712	8.48	307.33	3.45703	B	adult	tree	4235	Moraceae	Brosimum	Brosimum rubescens	bros_rube	28.6	642.426	endozoochory	old growth	0.64761	416.042	especie	0.0195875	12.5835	especie	0.61	17.446	TRY	1	642.426	1.5	TRY
P07	31.54	0.340829	31.35	207.23	4.90791	B	adult	tree	4581	Moraceae	Brosimum	Brosimum rubescens	bros_rube	81.7	5242.46	endozoochory	old growth	0.64761	3395.07	especie	0.0195875	102.687	especie	0.61	49.837	TRY	1	5242.46	1.5	TRY
P27	46.71	0.13085	27.35	492.06	4.28571	B	adult	tree	4613	Moraceae	Brosimum	Brosimum rubescens	bros_rube	12.5	122.719	endozoochory	old growth	0.64761	79.4739	especie	0.0195875	2.40375	especie	0.61	7.625	TRY	1	122.719	1.5	TRY
P27	46.71	0.13085	27.35	492.06	4.28571	B	adult	tree	4618	Moraceae	Brosimum	Brosimum rubescens	bros_rube	10.3	83.3231	endozoochory	old growth	0.64761	53.9609	especie	0.0195875	1.63209	especie	0.61	6.283	TRY	1	83.3231	1.5	TRY
P27	46.71	0.13085	27.35	492.06	4.28571	B	adult	tree	4630	Moraceae	Brosimum	Brosimum rubescens	bros_rube	12	113.098	endozoochory	old growth	0.64761	73.2432	especie	0.0195875	2.2153	especie	0.61	7.32	TRY	1	113.098	1.5	TRY
P28	53.55	4.87259	41.07	489.84	4.1651	B	adult	tree	4806	Moraceae	Brosimum	Brosimum rubescens	bros_rube	41.9	1378.86	endozoochory	old growth	0.64761	892.961	especie	0.0195875	27.0083	especie	0.61	25.559	TRY	1	1378.86	1.5	TRY
P29	18.26	0.318419	18.83	408.88	3.12004	B	adult	tree	5038	Moraceae	Brosimum	Brosimum rubescens	bros_rube	17.1	229.659	endozoochory	old growth	0.64761	148.729	especie	0.0195875	4.49844	especie	0.61	10.431	TRY	1	229.659	1.5	TRY
P29	18.26	0.318419	18.83	408.88	3.12004	B	adult	tree	5063	Moraceae	Brosimum	Brosimum rubescens	bros_rube	17.3	235.062	endozoochory	old growth	0.64761	152.229	especie	0.0195875	4.60428	especie	0.61	10.553	TRY	1	235.062	1.5	TRY
P30	18.44	0.455016	64.22	400.92	3.07331	B	adult	tree	5091	Moraceae	Brosimum	Brosimum rubescens	bros_rube	17.7	246.058	endozoochory	old growth	0.64761	159.35	especie	0.0195875	4.81966	especie	0.61	10.797	TRY	1	246.058	1.5	TRY
P26	10.76	0.381414	19.4	317.47	2.40189	B	adult	tree	5298	Moraceae	Brosimum	Brosimum rubescens	bros_rube	33.4	876.161	endozoochory	old growth	0.64761	567.411	especie	0.0195875	17.1618	especie	0.61	20.374	TRY	1	876.161	1.5	TRY
P25	6.95	0.20465	16.72	323	2.40659	B	adult	tree	5468	Moraceae	Brosimum	Brosimum rubescens	bros_rube	44.5	1555.29	endozoochory	old growth	0.64761	1007.22	especie	0.0195875	30.4642	especie	0.61	27.145	TRY	1	1555.29	1.5	TRY
P25	6.95	0.20465	16.72	323	2.40659	B	adult	tree	5489	Moraceae	Brosimum	Brosimum rubescens	bros_rube	75	4417.88	endozoochory	old growth	0.64761	2861.06	especie	0.0195875	86.5351	especie	0.61	45.75	TRY	1	4417.88	1.5	TRY
P07	31.54	0.340829	31.35	207.23	4.90791	S	juvenile	sapling	J1649	Moraceae	Brosimum	Brosimum rubescens	bros_rube	2.92	6.69663	endozoochory	old growth	0.64761	4.33681	especie	0.0195875	0.13117	especie	0.61	1.7812	TRY	1	6.69663	1.5	TRY
P07	31.54	0.340829	31.35	207.23	4.90791	S	juvenile	sapling	J1775	Moraceae	Brosimum	Brosimum rubescens	bros_rube	1.06	0.882475	endozoochory	old growth	0.64761	0.5715	especie	0.0195875	0.0172855	especie	0.61	0.6466	TRY	1	0.882475	1.5	TRY
P07	31.54	0.340829	31.35	207.23	4.90791	S	juvenile	sapling	J1784	Moraceae	Brosimum	Brosimum rubescens	bros_rube	1.12	0.985206	endozoochory	old growth	0.64761	0.638029	especie	0.0195875	0.0192977	especie	0.61	0.6832	TRY	1	0.985206	1.5	TRY
P05	25.79	1.37267	20.72	324.92	6.47935	S	juvenile	sapling	J1897	Moraceae	Brosimum	Brosimum rubescens	bros_rube	1.83	2.63023	endozoochory	old growth	0.64761	1.70336	especie	0.0195875	0.0515196	especie	0.61	1.1163	TRY	1	2.63023	1.5	TRY
P06	11.4	0.825555	23.24	238.94	6.50961	S	juvenile	sapling	J2021	Moraceae	Brosimum	Brosimum rubescens	bros_rube	1.03	0.833231	endozoochory	old growth	0.64761	0.539609	especie	0.0195875	0.0163209	especie	0.61	0.6283	TRY	1	0.833231	1.5	TRY
P06	11.4	0.825555	23.24	238.94	6.50961	S	juvenile	sapling	J2047	Moraceae	Brosimum	Brosimum rubescens	bros_rube	1.32	1.36848	endozoochory	old growth	0.64761	0.886242	especie	0.0195875	0.0268051	especie	0.61	0.8052	TRY	1	1.36848	1.5	TRY
P02	4.6	0.0801714	13.38	314.22	13.797	S	juvenile	sapling	J283	Moraceae	Brosimum	Brosimum rubescens	bros_rube	3.162	7.85262	endozoochory	old growth	0.64761	5.08544	especie	0.0195875	0.153813	especie	0.61	1.92882	TRY	1	7.85262	1.5	TRY
P15	7.9	1.23415	59.13	278.05	3.09071	S	juvenile	sapling	J3021	Moraceae	Brosimum	Brosimum rubescens	bros_rube	1.14	1.02071	endozoochory	old growth	0.64761	0.66102	especie	0.0195875	0.0199931	especie	0.61	0.6954	TRY	1	1.02071	1.5	TRY
P17	5.62	0.367295	20.02	363.3	2.89039	S	juvenile	sapling	J3763	Moraceae	Brosimum	Brosimum rubescens	bros_rube	1.13	1.00288	endozoochory	old growth	0.64761	0.649474	especie	0.0195875	0.0196439	especie	0.61	0.6893	TRY	1	1.00288	1.5	TRY
P18	20.97	0.430509	25.42	403.08	2.77429	S	juvenile	sapling	J4012	Moraceae	Brosimum	Brosimum rubescens	bros_rube	1.27	1.26677	endozoochory	old growth	0.64761	0.820374	especie	0.0195875	0.0248129	especie	0.61	0.7747	TRY	1	1.26677	1.5	TRY
P13	0.44	0.618667	20.2	276.77	3.2542	S	juvenile	sapling	J4271	Moraceae	Brosimum	Brosimum rubescens	bros_rube	2.09	3.43071	endozoochory	old growth	0.64761	2.22176	especie	0.0195875	0.0671989	especie	0.61	1.2749	TRY	1	3.43071	1.5	TRY
P13	0.44	0.618667	20.2	276.77	3.2542	S	juvenile	sapling	J4334	Moraceae	Brosimum	Brosimum rubescens	bros_rube	1.05	0.865904	endozoochory	old growth	0.64761	0.560768	especie	0.0195875	0.0169609	especie	0.61	0.6405	TRY	1	0.865904	1.5	TRY
P14	4.75	0.368238	29.87	328.07	3.24262	S	juvenile	sapling	J4464	Moraceae	Brosimum	Brosimum rubescens	bros_rube	2.22	3.87077	endozoochory	old growth	0.64761	2.50675	especie	0.0195875	0.0758186	especie	0.61	1.3542	TRY	1	3.87077	1.5	TRY
P04	16.12	0.0666003	25.31	449.76	11.8029	S	juvenile	sapling	J465	Moraceae	Brosimum	Brosimum rubescens	bros_rube	1.632	2.09185	endozoochory	old growth	0.64761	1.35471	especie	0.0195875	0.0409742	especie	0.61	0.99552	TRY	1	2.09185	1.5	TRY
P09	15.52	0.415484	14.62	342.08	3.55136	S	juvenile	sapling	J4698	Moraceae	Brosimum	Brosimum rubescens	bros_rube	1.11	0.967691	endozoochory	old growth	0.64761	0.626687	especie	0.0195875	0.0189547	especie	0.61	0.6771	TRY	1	0.967691	1.5	TRY
P09	15.52	0.415484	14.62	342.08	3.55136	S	juvenile	sapling	J4717	Moraceae	Brosimum	Brosimum rubescens	bros_rube	1.1	0.950334	endozoochory	old growth	0.64761	0.615446	especie	0.0195875	0.0186147	especie	0.61	0.671	TRY	1	0.950334	1.5	TRY
P09	15.52	0.415484	14.62	342.08	3.55136	S	juvenile	sapling	J4729	Moraceae	Brosimum	Brosimum rubescens	bros_rube	3.05	7.30618	endozoochory	old growth	0.64761	4.73156	especie	0.0195875	0.14311	especie	0.61	1.8605	TRY	1	7.30618	1.5	TRY
P27	46.71	0.13085	27.35	492.06	4.28571	S	juvenile	sapling	J5072	Moraceae	Brosimum	Brosimum rubescens	bros_rube	1.67	2.1904	endozoochory	old growth	0.64761	1.41853	especie	0.0195875	0.0429045	especie	0.61	1.0187	TRY	1	2.1904	1.5	TRY
P27	46.71	0.13085	27.35	492.06	4.28571	S	juvenile	sapling	J5105	Moraceae	Brosimum	Brosimum rubescens	bros_rube	1.62	2.0612	endozoochory	old growth	0.64761	1.33486	especie	0.0195875	0.0403738	especie	0.61	0.9882	TRY	1	2.0612	1.5	TRY
P27	46.71	0.13085	27.35	492.06	4.28571	S	juvenile	sapling	J5201	Moraceae	Brosimum	Brosimum rubescens	bros_rube	4.84	18.3985	endozoochory	old growth	0.64761	11.915	especie	0.0195875	0.36038	especie	0.61	2.9524	TRY	1	18.3985	1.5	TRY
P04	16.12	0.0666003	25.31	449.76	11.8029	S	juvenile	sapling	J557	Moraceae	Brosimum	Brosimum rubescens	bros_rube	2.425	4.61864	endozoochory	old growth	0.64761	2.99108	especie	0.0195875	0.0904677	especie	0.61	1.47925	TRY	1	4.61864	1.5	TRY
P25	6.95	0.20465	16.72	323	2.40659	S	juvenile	sapling	J6466	Moraceae	Brosimum	Brosimum rubescens	bros_rube	1.1	0.950334	endozoochory	old growth	0.64761	0.615446	especie	0.0195875	0.0186147	especie	0.61	0.671	TRY	1	0.950334	1.5	TRY
P22	12.31	1.96778	16.8	325.37	2.73922	S	juvenile	sapling	J829	Moraceae	Brosimum	Brosimum rubescens	bros_rube	1.61	2.03584	endozoochory	old growth	0.64761	1.31843	especie	0.0195875	0.0398769	especie	0.61	0.9821	TRY	1	2.03584	1.5	TRY
P04	16.12	0.0666003	25.31	449.76	11.8029	B	adult	tree	517	Moraceae	Brosimum	Brosimum utile subsp. ovatifolium	bros_ovat	42.1	1392.05	endozoochory	old growth	0.633878	882.39	genero_geral	0.02185	30.4163	especie	1	42.1	Kew database - genus	1	1392.05		RB - genus
P04	16.12	0.0666003	25.31	449.76	11.8029	B	adult	tree	536	Moraceae	Brosimum	Brosimum utile subsp. ovatifolium	bros_ovat	11.2	98.5206	endozoochory	old growth	0.633878	62.45	genero_geral	0.02185	2.15267	especie	1	11.2	Kew database - genus	1	98.5206		RB - genus
P02	4.6	0.0801714	13.38	314.22	13.797	B	adult	tree	936	Moraceae	Brosimum	Brosimum utile subsp. ovatifolium	bros_ovat	21.7	369.837	endozoochory	old growth	0.633878	234.432	genero_geral	0.02185	8.08094	especie	1	21.7	Kew database - genus	1	369.837		RB - genus
P03	13.34	0.301736	19.43	289.17	10.7581	B	adult	tree	1201	Moraceae	Brosimum	Brosimum utile subsp. ovatifolium	bros_ovat	26.3	543.253	endozoochory	old growth	0.633878	344.356	genero_geral	0.02185	11.8701	especie	1	26.3	Kew database - genus	1	543.253		RB - genus
P03	13.34	0.301736	19.43	289.17	10.7581	B	adult	tree	1309	Moraceae	Brosimum	Brosimum utile subsp. ovatifolium	bros_ovat	27.5	593.959	endozoochory	old growth	0.633878	376.497	genero_geral	0.02185	12.978	especie	1	27.5	Kew database - genus	1	593.959		RB - genus
P05	25.79	1.37267	20.72	324.92	6.47935	B	adult	tree	1450	Moraceae	Brosimum	Brosimum utile subsp. ovatifolium	bros_ovat	12	113.098	endozoochory	old growth	0.633878	71.6901	genero_geral	0.02185	2.47118	especie	1	12	Kew database - genus	1	113.098		RB - genus
P19	0	1.46616	45.75	343.83	2.67752	B	adult	tree	2874	Moraceae	Brosimum	Brosimum utile subsp. ovatifolium	bros_ovat	18.2	260.156	endozoochory	old growth	0.633878	164.907	genero_geral	0.02185	5.68441	especie	1	18.2	Kew database - genus	1	260.156		RB - genus
P17	5.62	0.367295	20.02	363.3	2.89039	B	adult	tree	3184	Moraceae	Brosimum	Brosimum utile subsp. ovatifolium	bros_ovat	19	283.529	endozoochory	old growth	0.633878	179.723	genero_geral	0.02185	6.19512	especie	1	19	Kew database - genus	1	283.529		RB - genus
P17	5.62	0.367295	20.02	363.3	2.89039	B	adult	tree	3264	Moraceae	Brosimum	Brosimum utile subsp. ovatifolium	bros_ovat	27.95	613.556	endozoochory	old growth	0.633878	388.92	genero_geral	0.02185	13.4062	especie	1	27.95	Kew database - genus	1	613.556		RB - genus
P17	5.62	0.367295	20.02	363.3	2.89039	B	adult	tree	3348	Moraceae	Brosimum	Brosimum utile subsp. ovatifolium	bros_ovat	40.8	1307.41	endozoochory	old growth	0.633878	828.737	genero_geral	0.02185	28.5669	especie	1	40.8	Kew database - genus	1	1307.41		RB - genus
P18	20.97	0.430509	25.42	403.08	2.77429	B	adult	tree	3601	Moraceae	Brosimum	Brosimum utile subsp. ovatifolium	bros_ovat	11.9	111.22	endozoochory	old growth	0.633878	70.5002	genero_geral	0.02185	2.43017	especie	1	11.9	Kew database - genus	1	111.22		RB - genus
P08	24.79	0.741805	27.45	249.55	4.86123	B	adult	tree	4394	Moraceae	Brosimum	Brosimum utile subsp. ovatifolium	bros_ovat	52.5	2164.76	endozoochory	old growth	0.633878	1372.19	genero_geral	0.02185	47.3	especie	1	52.5	Kew database - genus	1	2164.76		RB - genus
P28	53.55	4.87259	41.07	489.84	4.1651	B	adult	tree	4846	Moraceae	Brosimum	Brosimum utile subsp. ovatifolium	bros_ovat	27.6	598.286	endozoochory	old growth	0.633878	379.24	genero_geral	0.02185	13.0726	especie	1	27.6	Kew database - genus	1	598.286		RB - genus
P01	11.06	0.263819	54.92	361.69	11.6012	S	juvenile	sapling	J020	Moraceae	Brosimum	Brosimum utile subsp. ovatifolium	bros_ovat	2.214	3.84987	endozoochory	old growth	0.633878	2.44035	genero_geral	0.02185	0.0841197	especie	1	2.214	Kew database - genus	1	3.84987		RB - genus
P01	11.06	0.263819	54.92	361.69	11.6012	S	juvenile	sapling	J044	Moraceae	Brosimum	Brosimum utile subsp. ovatifolium	bros_ovat	1.217	1.16325	endozoochory	old growth	0.633878	0.737357	genero_geral	0.02185	0.025417	especie	1	1.217	Kew database - genus	1	1.16325		RB - genus
P24	15.66	0.751957	17.6	320.78	2.63926	S	juvenile	sapling	J3387	Moraceae	Brosimum	Brosimum utile subsp. ovatifolium	bros_ovat	1.48	1.72034	endozoochory	old growth	0.633878	1.09049	genero_geral	0.02185	0.0375894	especie	1	1.48	Kew database - genus	1	1.72034		RB - genus
P17	5.62	0.367295	20.02	363.3	2.89039	S	juvenile	sapling	J3815	Moraceae	Brosimum	Brosimum utile subsp. ovatifolium	bros_ovat	2.86	6.42426	endozoochory	old growth	0.633878	4.0722	genero_geral	0.02185	0.14037	especie	1	2.86	Kew database - genus	1	6.42426		RB - genus
P17	5.62	0.367295	20.02	363.3	2.89039	S	juvenile	sapling	J3876	Moraceae	Brosimum	Brosimum utile subsp. ovatifolium	bros_ovat	2.06	3.33292	endozoochory	old growth	0.633878	2.11267	genero_geral	0.02185	0.0728244	especie	1	2.06	Kew database - genus	1	3.33292		RB - genus
P17	5.62	0.367295	20.02	363.3	2.89039	S	juvenile	sapling	J3890	Moraceae	Brosimum	Brosimum utile subsp. ovatifolium	bros_ovat	2.18	3.73253	endozoochory	old growth	0.633878	2.36597	genero_geral	0.02185	0.0815559	especie	1	2.18	Kew database - genus	1	3.73253		RB - genus
P17	5.62	0.367295	20.02	363.3	2.89039	S	juvenile	sapling	J3942	Moraceae	Brosimum	Brosimum utile subsp. ovatifolium	bros_ovat	1.55	1.88692	endozoochory	old growth	0.633878	1.19608	genero_geral	0.02185	0.0412293	especie	1	1.55	Kew database - genus	1	1.88692		RB - genus
P09	15.52	0.415484	14.62	342.08	3.55136	S	juvenile	sapling	J4695	Moraceae	Brosimum	Brosimum utile subsp. ovatifolium	bros_ovat	2.22	3.87077	endozoochory	old growth	0.633878	2.45359	genero_geral	0.02185	0.0845762	especie	1	2.22	Kew database - genus	1	3.87077		RB - genus
P09	15.52	0.415484	14.62	342.08	3.55136	S	juvenile	sapling	J4709	Moraceae	Brosimum	Brosimum utile subsp. ovatifolium	bros_ovat	2.99	7.02155	endozoochory	old growth	0.633878	4.45081	genero_geral	0.02185	0.153421	especie	1	2.99	Kew database - genus	1	7.02155		RB - genus
P24	15.66	0.751957	17.6	320.78	2.63926	B	adult	tree	2359	Combretaceae	Buchenavia	Buchenavia congesta	buch_cong	15.6	191.135	endozoochory	old growth	0.72	137.617	genero - GWD	0.0197727	3.77926	parcela	2.2	34.32	Kew database - genus	1.79	342.132	0.83	RB - genus
P29	18.26	0.318419	18.83	408.88	3.12004	B	adult	tree	5076	Combretaceae	Buchenavia	Buchenavia congesta	buch_cong	14.9	174.367	endozoochory	old growth	0.72	125.544	genero - GWD	0.019032	3.31855	parcela	2.2	32.78	Kew database - genus	1.79	312.116	0.83	RB - genus
P29	18.26	0.318419	18.83	408.88	3.12004	B	adult	tree	5080	Combretaceae	Buchenavia	Buchenavia congesta	buch_cong	19.7	304.806	endozoochory	old growth	0.72	219.46	genero - GWD	0.019032	5.80107	parcela	2.2	43.34	Kew database - genus	1.79	545.603	0.83	RB - genus
P30	18.44	0.455016	64.22	400.92	3.07331	B	adult	tree	5113	Combretaceae	Buchenavia	Buchenavia congesta	buch_cong	23.7	441.151	endozoochory	old growth	0.72	317.629	genero - GWD	0.0190434	8.40103	parcela	2.2	52.14	Kew database - genus	1.79	789.661	0.83	RB - genus
P04	16.12	0.0666003	25.31	449.76	11.8029	B	adult	tree	440	Combretaceae	Buchenavia	Buchenavia grandis	buch_gran	57	2551.76	endozoochory	old growth	0.72	1837.27	especie - GWD	0.0200034	51.044	parcela	2.2	125.4	Kew database - genus	2.3	5869.06	1.2	RB
P03	13.34	0.301736	19.43	289.17	10.7581	B	adult	tree	1292	Combretaceae	Buchenavia	Buchenavia grandis	buch_gran	35.5	989.8	endozoochory	old growth	0.72	712.656	especie - GWD	0.0200778	19.873	parcela	2.2	78.1	Kew database - genus	2.3	2276.54	1.2	RB
P05	25.79	1.37267	20.72	324.92	6.47935	B	adult	tree	1542	Combretaceae	Buchenavia	Buchenavia grandis	buch_gran	26.6	555.718	endozoochory	old growth	0.72	400.117	especie - GWD	0.0189097	10.5085	parcela	2.2	58.52	Kew database - genus	2.3	1278.15	1.2	RB
P08	24.79	0.741805	27.45	249.55	4.86123	B	adult	tree	4363	Combretaceae	Buchenavia	Buchenavia grandis	buch_gran	64.5	3267.46	endozoochory	old growth	0.72	2352.57	especie - GWD	0.0186467	60.9274	parcela	2.2	141.9	Kew database - genus	2.3	7515.16	1.2	RB
P22	12.31	1.96778	16.8	325.37	2.73922	S	juvenile	sapling	J781	Combretaceae	Buchenavia	Buchenavia grandis	buch_gran	2.98	6.97467	endozoochory	old growth	0.72	5.02176	especie - GWD	0.0199792	0.139348	parcela	2.2	6.556	Kew database - genus	2.3	16.0417	1.2	RB
P27	46.71	0.13085	27.35	492.06	4.28571	B	adult	tree	4730	Combretaceae	Buchenavia	Buchenavia oxycarpa	buch_oxyc	40	1256.64	endozoochory	old growth	0.72	904.781	especie - GWD	0.0202271	25.4182	parcela	2.2	88	Kew database - genus	1.79	2249.39	0.83	RB - genus
P13	0.44	0.618667	20.2	276.77	3.2542	S	juvenile	sapling	J4185	Combretaceae	Buchenavia	Buchenavia parvifolia	buch_parv	2.51	4.9481	endozoochory	old growth	0.818	4.04754	especie - GWD	0.0195134	0.0965544	parcela	2.2	5.522	Kew database - genus	1.79	8.8571	0.83	RB - genus
P10	22.92	0.339712	8.48	307.33	3.45703	B	adult	tree	4250	Malpighiaceae	Byrsonima	Byrsonima duckeana	byrs_duck	10	78.54	endozoochory	old growth	0.62	48.6948	genero - GWD	0.0252	1.97921	genero_geral	0.4	4	RB - genus	0.8	62.832	0.8	RB - genus
P03	13.34	0.301736	19.43	289.17	10.7581	S	juvenile	sapling	J2295	Malpighiaceae	Byrsonima	Byrsonima japurensis	byrs_japu	3.24	8.24482	endozoochory	old growth	0.62	5.11179	especie - GWD	0.0252	0.207769	especie	0.4	1.296	RB - genus	0.8	6.59585	0.8	RB - genus
P09	15.52	0.415484	14.62	342.08	3.55136	S	juvenile	sapling	J4678	Malpighiaceae	Byrsonima	Byrsonima japurensis	byrs_japu	1.18	1.09359	endozoochory	old growth	0.62	0.678026	especie - GWD	0.0252	0.0275585	especie	0.4	0.472	RB - genus	0.8	0.874873	0.8	RB - genus
P10	22.92	0.339712	8.48	307.33	3.45703	S	juvenile	sapling	J5015	Malpighiaceae	Byrsonima	Byrsonima japurensis	byrs_japu	3.47	9.45692	endozoochory	old growth	0.62	5.86329	especie - GWD	0.0252	0.238314	especie	0.4	1.388	RB - genus	0.8	7.56554	0.8	RB - genus
P10	22.92	0.339712	8.48	307.33	3.45703	S	juvenile	sapling	J5022	Malpighiaceae	Byrsonima	Byrsonima japurensis	byrs_japu	4.09	13.1382	endozoochory	old growth	0.62	8.14571	especie - GWD	0.0252	0.331084	especie	0.4	1.636	RB - genus	0.8	10.5106	0.8	RB - genus
P22	12.31	1.96778	16.8	325.37	2.73922	B	adult	tree	2602	Malpighiaceae	Byrsonima	Byrsonima spicata	byrs_spic	24.2	459.962	endozoochory	old growth	0.62	285.176	genero - GWD	0.0252	11.591	genero_geral	0.5	12.1	RB	0.5	229.981	0.8	Lorenzi
P06	11.4	0.825555	23.24	238.94	6.50961	S	juvenile	sapling	J2245	Fabaceae	Calliandra	Calliandra surinamensis	call_suri	1.63	2.08673	abiotic	short-lived pioneer	0.586241	1.22333	familia_parcela	0.0181	0.0377698	genero_geral	3.4	5.542	NA	1	2.08673	0.6	RB
P13	0.44	0.618667	20.2	276.77	3.2542	B	adult	tree	3725	Fabaceae	Calliandra	Calliandra trinervia	call_trin	10.7	89.9204	abiotic	short-lived pioneer	0.64546	58.04	familia_geral	0.0181	1.62756	especie	3.4	36.38	NA	0.87	78.2308	0.58	RB
P25	6.95	0.20465	16.72	323	2.40659	B	adult	tree	5454	Fabaceae	Calliandra	Calliandra trinervia	call_trin	11	95.0334	abiotic	short-lived pioneer	0.64546	61.3402	familia_geral	0.0181	1.7201	especie	3.4	37.4	NA	0.87	82.6791	0.58	RB
P03	13.34	0.301736	19.43	289.17	10.7581	S	juvenile	sapling	J2303	Fabaceae	Calliandra	Calliandra trinervia	call_trin	1.65	2.13825	abiotic	short-lived pioneer	0.64546	1.38016	familia_geral	0.0181	0.0387024	especie	3.4	5.61	NA	0.87	1.86028	0.58	RB
P09	15.52	0.415484	14.62	342.08	3.55136	S	juvenile	sapling	J4685	Fabaceae	Calliandra	Calliandra trinervia	call_trin	4.47	15.693	abiotic	short-lived pioneer	0.64546	10.1292	familia_geral	0.0181	0.284043	especie	3.4	15.198	NA	0.87	13.6529	0.58	RB
P10	22.92	0.339712	8.48	307.33	3.45703	S	juvenile	sapling	J4929	Fabaceae	Calliandra	Calliandra trinervia	call_trin	2.65	5.51547	abiotic	short-lived pioneer	0.64546	3.56002	familia_geral	0.0181	0.09983	especie	3.4	9.01	NA	0.87	4.79846	0.58	RB
P28	53.55	4.87259	41.07	489.84	4.1651	S	juvenile	sapling	J5620	Fabaceae	Calliandra	Calliandra trinervia	call_trin	2.1	3.46361	abiotic	short-lived pioneer	0.64546	2.23562	familia_geral	0.0181	0.0626914	especie	3.4	7.14	NA	0.87	3.01334	0.58	RB
P08	24.79	0.741805	27.45	249.55	4.86123	S	juvenile	sapling	J1542	Clusiaceae	Calophyllum	Calophyllum brasiliense	calo_bras	2.86	6.42426	endozoochory	old growth	0.6921	4.44623	familia_geral	0.0224508	0.14423	familia_geral	3.95	11.297	Kew database	1.9	12.2061	1.8	RB
P23	6.84	0.609403	34.73	351.53	2.6536	B	adult	tree	2548	Myrtaceae	Calycolpus	Calycolpus goetheanus	caly_goet	10	78.54	endozoochory	short-lived pioneer	0.677152	53.1835	familia_geral	0.025	1.9635	especie	0.45	4.5	familia_média	1.95	153.153	1.45	familia_média
P15	7.9	1.23415	59.13	278.05	3.09071	S	juvenile	sapling	J3070	Myrtaceae	Calycolpus	Calycolpus goetheanus	caly_goet	1.32	1.36848	endozoochory	short-lived pioneer	0.677152	0.926669	familia_geral	0.025	0.034212	especie	0.45	0.594	familia_média	1.95	2.66854	1.45	familia_média
P23	6.84	0.609403	34.73	351.53	2.6536	S	juvenile	sapling	J3741	Myrtaceae	Calycolpus	Calycolpus goetheanus	caly_goet	1	0.7854	endozoochory	short-lived pioneer	0.677152	0.531835	familia_geral	0.025	0.019635	especie	0.45	0.45	familia_média	1.95	1.53153	1.45	familia_média
P17	5.62	0.367295	20.02	363.3	2.89039	S	juvenile	sapling	J3865	Myrtaceae	Calycolpus	Calycolpus goetheanus	caly_goet	1.83	2.63023	endozoochory	short-lived pioneer	0.677152	1.78106	familia_geral	0.025	0.0657557	especie	0.45	0.8235	familia_média	1.95	5.12894	1.45	familia_média
P13	0.44	0.618667	20.2	276.77	3.2542	S	juvenile	sapling	J4281	Myrtaceae	Calycolpus	Calycolpus goetheanus	caly_goet	1.04	0.849489	endozoochory	short-lived pioneer	0.677152	0.575233	familia_geral	0.025	0.0212372	especie	0.45	0.468	familia_média	1.95	1.6565	1.45	familia_média
P28	53.55	4.87259	41.07	489.84	4.1651	S	juvenile	sapling	J5447	Myrtaceae	Calyptranthes	Calyptranthes cuspidata	caly_cusp	1.37	1.47412	endozoochory	long-lived pioneer	0.677152	0.998201	familia_geral	0.01845	0.0271975	genero_geral	0.45	0.6165	TRY - genus	0.95	1.40041	0.64	Cocha Cashu database - genus
P12	16.05	2.30571	14.7	351.63	3.45241	B	adult	tree	1945	Myrtaceae	Calyptranthes	Calyptranthes forsteri	caly_fors	12.3	118.823	endozoochory	long-lived pioneer	0.677152	80.4613	familia_geral	0.01845	2.19229	especie	0.45	5.535	TRY - genus	0.95	112.882	0.64	Cocha Cashu database - genus
P11	19.49	0.724285	24.92	317.63	3.53039	S	juvenile	sapling	J2634	Myrtaceae	Calyptranthes	Calyptranthes forsteri	caly_fors	1.53	1.83854	endozoochory	long-lived pioneer	0.677152	1.24497	familia_geral	0.01845	0.0339211	especie	0.45	0.6885	TRY - genus	0.95	1.74662	0.64	Cocha Cashu database - genus
P11	19.49	0.724285	24.92	317.63	3.53039	S	juvenile	sapling	J2643	Myrtaceae	Calyptranthes	Calyptranthes forsteri	caly_fors	1.27	1.26677	endozoochory	long-lived pioneer	0.677152	0.857797	familia_geral	0.01845	0.0233719	especie	0.45	0.5715	TRY - genus	0.95	1.20343	0.64	Cocha Cashu database - genus
P11	19.49	0.724285	24.92	317.63	3.53039	S	juvenile	sapling	J2649	Myrtaceae	Calyptranthes	Calyptranthes forsteri	caly_fors	1.28	1.2868	endozoochory	long-lived pioneer	0.677152	0.871359	familia_geral	0.01845	0.0237414	especie	0.45	0.576	TRY - genus	0.95	1.22246	0.64	Cocha Cashu database - genus
P11	19.49	0.724285	24.92	317.63	3.53039	B	adult	tree	1858	Myrtaceae	Calyptranthes	Calyptranthes sp.	caly_sp	13.5	143.139	endozoochory	long-lived pioneer	0.677152	96.9269	familia_geral	0.01845	2.64092	genero_geral	0.45	6.075	TRY	0.95	135.982	0.64	Cocha Cashu database - genus
P22	12.31	1.96778	16.8	325.37	2.73922	B	adult	tree	2601	Rubiaceae	Capirona	Capirona decorticans	capi_deco	10.8	91.6091	endozoochory	old growth	0.600576	55.0182	familia_geral	0.0163	1.49323	especie	NA	NA	NA	0.79	72.3712	0.22	RB
P06	11.4	0.825555	23.24	238.94	6.50961	S	juvenile	sapling	J2004	Rubiaceae	Capirona	Capirona decorticans	capi_deco	1.2	1.13098	endozoochory	old growth	0.600576	0.679238	familia_geral	0.0163	0.0184349	especie	NA	NA	NA	0.79	0.893471	0.22	RB
P06	11.4	0.825555	23.24	238.94	6.50961	S	juvenile	sapling	J2015	Rubiaceae	Capirona	Capirona decorticans	capi_deco	1.68	2.21671	endozoochory	old growth	0.600576	1.33131	familia_geral	0.0163	0.0361324	especie	NA	NA	NA	0.79	1.7512	0.22	RB
P12	16.05	2.30571	14.7	351.63	3.45241	B	adult	tree	2006	Clusiaceae	Caraipa	Caraipa heterocarpa	cara_hete	13.6	145.268	abiotic	long-lived pioneer	0.6921	100.54	familia_geral	0.0224508	3.26138	familia_geral	1	13.6	Kew database - genus	1.47	213.543	1.04	RB
P09	15.52	0.415484	14.62	342.08	3.55136	S	juvenile	sapling	J4791	Clusiaceae	Caraipa	Caraipa heterocarpa	cara_hete	2.3	4.15477	abiotic	long-lived pioneer	0.6921	2.87552	familia_geral	0.0224508	0.093278	familia_geral	1	2.3	Kew database - genus	1.47	6.10751	1.04	RB
P30	18.44	0.455016	64.22	400.92	3.07331	S	juvenile	sapling	J5901	Clusiaceae	Caraipa	Caraipa heterocarpa	cara_hete	3.74	10.9859	abiotic	long-lived pioneer	0.6921	7.60332	familia_geral	0.0224508	0.246642	familia_geral	1	3.74	Kew database - genus	1.47	16.1492	1.04	RB
P09	15.52	0.415484	14.62	342.08	3.55136	B	adult	tree	3886	Clusiaceae	Caraipa	Caraipa rodriguesii	cara_rodr	11.9	111.22	abiotic	long-lived pioneer	0.6921	76.9758	familia_geral	0.0224508	2.49699	familia_geral	1	11.9	Kew database - genus	1.47	163.494	1.04	RB - genus
P09	15.52	0.415484	14.62	342.08	3.55136	B	adult	tree	3893	Clusiaceae	Caraipa	Caraipa rodriguesii	cara_rodr	11.7	107.513	abiotic	long-lived pioneer	0.6921	74.4101	familia_geral	0.0224508	2.41377	familia_geral	1	11.7	Kew database - genus	1.47	158.045	1.04	RB - genus
P09	15.52	0.415484	14.62	342.08	3.55136	B	adult	tree	4049	Clusiaceae	Caraipa	Caraipa rodriguesii	cara_rodr	19.2	289.53	abiotic	long-lived pioneer	0.6921	200.384	familia_geral	0.0224508	6.50019	familia_geral	1	19.2	Kew database - genus	1.47	425.609	1.04	RB - genus
P22	12.31	1.96778	16.8	325.37	2.73922	B	adult	tree	2730	Meliaceae	Carapa	Carapa guianensis	cara_guia	20.9	343.071	scatter-hoarding	long-lived pioneer	0.6321	216.855	familia_geral	0.0192557	6.60605	familia_geral	16.71	349.239	RB	4.5	1543.82	3.5	RB
P15	7.9	1.23415	59.13	278.05	3.09071	B	adult	tree	2117	Lecythidaceae	Cariniana	Cariniana micrantha	cari_micr	11.5	103.869	scatter-hoarding	old growth	0.705155	73.2438	familia_geral	0.0221571	2.30144	familia_parcela	1.128	12.972	Kew database - genus	1.4	145.417	0.7	RB - genus
P07	31.54	0.340829	31.35	207.23	4.90791	B	adult	tree	4512	Lecythidaceae	Cariniana	Cariniana micrantha	cari_micr	152.9	18361.4	scatter-hoarding	old growth	0.705155	12947.6	familia_geral	0.0210846	387.143	familia_parcela	1.128	172.471	Kew database - genus	1.4	25706	0.7	RB - genus
P30	18.44	0.455016	64.22	400.92	3.07331	S	juvenile	sapling	J5938	Lecythidaceae	Cariniana	Cariniana micrantha	cari_micr	1.39	1.51747	scatter-hoarding	old growth	0.705155	1.07005	familia_geral	0.0221736	0.0336478	familia_geral	1.128	1.56792	Kew database - genus	1.4	2.12446	0.7	RB - genus
P27	46.71	0.13085	27.35	492.06	4.28571	B	adult	tree	4713	Lecythidaceae	Cariniana	Cariniana sp	cari_sp	13.3	138.929	scatter-hoarding	old growth	0.705155	97.9667	familia_geral	0.0221736	3.08056	familia_geral	1.128	15.0024	Kew database - genus	1.4	194.501	0.7	RB - genus
P21	15.86	0.290963	18.33	415.22	2.74693	B	adult	tree	3071	Caryocaraceae	Caryocar	Caryocar glabrum subsp. parviflorum	cary_parv	10.5	86.5904	endozoochory	old growth	0.61	52.8201	especie - GWD	0.0143	1.23824	genero_geral	6.9	72.45	Kew database - genus	5	432.952	3.4	RB
P01	11.06	0.263819	54.92	361.69	11.6012	S	juvenile	sapling	J138	Caryocaraceae	Caryocar	Caryocar glabrum subsp. parviflorum	cary_parv	3.831	11.527	endozoochory	old growth	0.61	7.03145	especie - GWD	0.0143	0.164836	genero_geral	6.9	26.4339	Kew database - genus	5	57.6349	3.4	RB
P20	22.34	1.28849	18.2	287.37	2.64673	B	adult	tree	3209	Caryocaraceae	Caryocar	Caryocar pallidum	cary_pall	11.5	103.869	scatter-hoarding	old growth	1	103.869	especie - GWD	0.0143	1.48533	genero_geral	6.9	79.35	Kew database - genus	5.16	535.965	3.94	RB
P17	5.62	0.367295	20.02	363.3	2.89039	B	adult	tree	3337	Caryocaraceae	Caryocar	Caryocar pallidum	cary_pall	45.3	1611.71	scatter-hoarding	old growth	1	1611.71	especie - GWD	0.0143	23.0475	genero_geral	6.9	312.57	Kew database - genus	5.16	8316.43	3.94	RB
P13	0.44	0.618667	20.2	276.77	3.2542	B	adult	tree	3677	Caryocaraceae	Caryocar	Caryocar pallidum	cary_pall	23.6	437.436	scatter-hoarding	old growth	1	437.436	especie - GWD	0.0143	6.25534	genero_geral	6.9	162.84	Kew database - genus	5.16	2257.17	3.94	RB
P09	15.52	0.415484	14.62	342.08	3.55136	B	adult	tree	3888	Caryocaraceae	Caryocar	Caryocar pallidum	cary_pall	51.9	2115.56	scatter-hoarding	old growth	1	2115.56	especie - GWD	0.0143	30.2525	genero_geral	6.9	358.11	Kew database - genus	5.16	10916.3	3.94	RB
P10	22.92	0.339712	8.48	307.33	3.45703	B	adult	tree	4214	Caryocaraceae	Caryocar	Caryocar pallidum	cary_pall	16.7	219.04	scatter-hoarding	old growth	1	219.04	especie - GWD	0.0143	3.13227	genero_geral	6.9	115.23	Kew database - genus	5.16	1130.25	3.94	RB
P10	22.92	0.339712	8.48	307.33	3.45703	B	adult	tree	4229	Caryocaraceae	Caryocar	Caryocar pallidum	cary_pall	21.6	366.436	scatter-hoarding	old growth	1	366.436	especie - GWD	0.0143	5.24004	genero_geral	6.9	149.04	Kew database - genus	5.16	1890.81	3.94	RB
P29	18.26	0.318419	18.83	408.88	3.12004	B	adult	tree	4978	Caryocaraceae	Caryocar	Caryocar pallidum	cary_pall	35.5	989.8	scatter-hoarding	old growth	1	989.8	especie - GWD	0.0143	14.1541	genero_geral	6.9	244.95	Kew database - genus	5.16	5107.37	3.94	RB
P29	18.26	0.318419	18.83	408.88	3.12004	B	adult	tree	5015	Caryocaraceae	Caryocar	Caryocar pallidum	cary_pall	22.4	394.082	scatter-hoarding	old growth	1	394.082	especie - GWD	0.0143	5.63538	genero_geral	6.9	154.56	Kew database - genus	5.16	2033.46	3.94	RB
P06	11.4	0.825555	23.24	238.94	6.50961	B	adult	tree	1590	Caryocaraceae	Caryocar	Caryocar villosum	cary_vill	19.9	311.026	endozoochory	old growth	0.63	195.947	especie - GWD	0.0143	4.44768	especie	6.9	137.31	Kew database - genus	6	1866.16	4	RB
P06	11.4	0.825555	23.24	238.94	6.50961	B	adult	tree	1592	Caryocaraceae	Caryocar	Caryocar villosum	cary_vill	11.1	96.7691	endozoochory	old growth	0.63	60.9646	especie - GWD	0.0143	1.3838	especie	6.9	76.59	Kew database - genus	6	580.615	4	RB
P06	11.4	0.825555	23.24	238.94	6.50961	B	adult	tree	1594	Caryocaraceae	Caryocar	Caryocar villosum	cary_vill	46.3	1683.65	endozoochory	old growth	0.63	1060.7	especie - GWD	0.0143	24.0763	especie	6.9	319.47	Kew database - genus	6	10101.9	4	RB
P12	16.05	2.30571	14.7	351.63	3.45241	B	adult	tree	1999	Caryocaraceae	Caryocar	Caryocar villosum	cary_vill	16.7	219.04	endozoochory	old growth	0.63	137.995	especie - GWD	0.0143	3.13227	especie	6.9	115.23	Kew database - genus	6	1314.24	4	RB
P07	31.54	0.340829	31.35	207.23	4.90791	B	adult	tree	4483	Caryocaraceae	Caryocar	Caryocar villosum	cary_vill	37.9	1128.16	endozoochory	old growth	0.63	710.739	especie - GWD	0.0143	16.1326	especie	6.9	261.51	Kew database - genus	6	6768.94	4	RB
P15	7.9	1.23415	59.13	278.05	3.09071	S	juvenile	sapling	J3074	Caryocaraceae	Caryocar	Caryocar villosum	cary_vill	1.06	0.882475	endozoochory	old growth	0.63	0.55596	especie - GWD	0.0143	0.0126194	especie	6.9	7.314	Kew database - genus	6	5.29485	4	RB
P05	25.79	1.37267	20.72	324.92	6.47935	B	adult	tree	1427	Salicacea	Casearia	Casearia arborea	case_arbo	17.7	246.058	endozoochory	long-lived pioneer	0.55	135.332	especie - GWD	0.0218462	5.37542	genero_geral	0.06	1.062	RB - genus	0.2	49.2116		RB
P06	11.4	0.825555	23.24	238.94	6.50961	B	adult	tree	1601	Salicacea	Casearia	Casearia arborea	case_arbo	12.8	128.68	endozoochory	long-lived pioneer	0.55	70.774	especie - GWD	0.0218462	2.81116	genero_geral	0.06	0.768	RB - genus	0.2	25.736		RB
P06	11.4	0.825555	23.24	238.94	6.50961	B	adult	tree	1603	Salicacea	Casearia	Casearia arborea	case_arbo	12.6	124.69	endozoochory	long-lived pioneer	0.55	68.5796	especie - GWD	0.0218462	2.724	genero_geral	0.06	0.756	RB - genus	0.2	24.938		RB
P22	12.31	1.96778	16.8	325.37	2.73922	B	adult	tree	2634	Salicacea	Casearia	Casearia arborea	case_arbo	11.3	100.288	endozoochory	long-lived pioneer	0.55	55.1582	especie - GWD	0.0218462	2.1909	genero_geral	0.06	0.678	RB - genus	0.2	20.0575		RB
P18	20.97	0.430509	25.42	403.08	2.77429	B	adult	tree	3509	Salicacea	Casearia	Casearia arborea	case_arbo	14	153.938	endozoochory	long-lived pioneer	0.55	84.6661	especie - GWD	0.0218462	3.36296	genero_geral	0.06	0.84	RB - genus	0.2	30.7877		RB
P10	22.92	0.339712	8.48	307.33	3.45703	B	adult	tree	4140	Salicacea	Casearia	Casearia arborea	case_arbo	17.1	229.659	endozoochory	long-lived pioneer	0.55	126.312	especie - GWD	0.0218462	5.01716	genero_geral	0.06	1.026	RB - genus	0.2	45.9318		RB
P14	4.75	0.368238	29.87	328.07	3.24262	S	juvenile	sapling	J4482	Salicacea	Casearia	Casearia arborea	case_arbo	3.19	7.99231	endozoochory	long-lived pioneer	0.55	4.39577	especie - GWD	0.0218462	0.174601	genero_geral	0.06	0.1914	RB - genus	0.2	1.59846		RB
P26	10.76	0.381414	19.4	317.47	2.40189	B	adult	tree	5272	Salicacea	Casearia	Casearia grandiflora	case_gran	14.6	167.416	endozoochory	long-lived pioneer	0.77	128.91	especie - GWD	0.0218462	3.65739	genero_geral	0.06	0.876	RB - genus	0.25	41.854		RB
P12	16.05	2.30571	14.7	351.63	3.45241	S	juvenile	sapling	J2813	Salicacea	Casearia	Casearia grandiflora	case_gran	1.75	2.40529	endozoochory	long-lived pioneer	0.77	1.85207	especie - GWD	0.0218462	0.0525463	genero_geral	0.06	0.105	RB - genus	0.25	0.601322		RB
P28	53.55	4.87259	41.07	489.84	4.1651	S	juvenile	sapling	J5626	Salicacea	Casearia	Casearia grandiflora	case_gran	1.59	1.98557	endozoochory	long-lived pioneer	0.77	1.52889	especie - GWD	0.0218462	0.0433771	genero_geral	0.06	0.0954	RB - genus	0.25	0.496392		RB
P24	15.66	0.751957	17.6	320.78	2.63926	B	adult	tree	2339	Salicacea	Casearia	Casearia javitensis	case_javi	13.1	134.782	endozoochory	long-lived pioneer	0.736	99.1999	especie - GWD	0.0220667	2.9742	especie	0.06	0.786	RB - genus	0.3	40.4347		RB
P04	16.12	0.0666003	25.31	449.76	11.8029	S	juvenile	sapling	J380	Salicacea	Casearia	Casearia javitensis	case_javi	2.193	3.77718	endozoochory	long-lived pioneer	0.736	2.78001	especie - GWD	0.0220667	0.0833499	especie	0.06	0.13158	RB - genus	0.3	1.13316		RB
P17	5.62	0.367295	20.02	363.3	2.89039	S	juvenile	sapling	J3954	Salicacea	Casearia	Casearia javitensis	case_javi	2.58	5.22794	endozoochory	long-lived pioneer	0.736	3.84776	especie - GWD	0.0220667	0.115363	especie	0.06	0.1548	RB - genus	0.3	1.56838		RB
P13	0.44	0.618667	20.2	276.77	3.2542	S	juvenile	sapling	J4117	Salicacea	Casearia	Casearia javitensis	case_javi	1.29	1.30698	endozoochory	long-lived pioneer	0.736	0.96194	especie - GWD	0.0220667	0.0288408	especie	0.06	0.0774	RB - genus	0.3	0.392095		RB
P13	0.44	0.618667	20.2	276.77	3.2542	S	juvenile	sapling	J4119	Salicacea	Casearia	Casearia javitensis	case_javi	1.9	2.83529	endozoochory	long-lived pioneer	0.736	2.08678	especie - GWD	0.0220667	0.0625655	especie	0.06	0.114	RB - genus	0.3	0.850588		RB
P04	16.12	0.0666003	25.31	449.76	11.8029	S	juvenile	sapling	J474	Salicacea	Casearia	Casearia javitensis	case_javi	2.462	4.76066	endozoochory	long-lived pioneer	0.736	3.50384	especie - GWD	0.0220667	0.105052	especie	0.06	0.14772	RB - genus	0.3	1.4282		RB
P21	15.86	0.290963	18.33	415.22	2.74693	S	juvenile	sapling	J657	Salicacea	Casearia	Casearia javitensis	case_javi	1.54	1.86265	endozoochory	long-lived pioneer	0.736	1.37091	especie - GWD	0.0220667	0.0411026	especie	0.06	0.0924	RB - genus	0.3	0.558796		RB
P22	12.31	1.96778	16.8	325.37	2.73922	S	juvenile	sapling	J792	Salicacea	Casearia	Casearia javitensis	case_javi	1.33	1.38929	endozoochory	long-lived pioneer	0.736	1.02252	especie - GWD	0.0220667	0.0306571	especie	0.06	0.0798	RB - genus	0.3	0.416788		RB
P12	16.05	2.30571	14.7	351.63	3.45241	B	adult	tree	1929	Salicacea	Casearia	Casearia pitumba	case_pitu	10.8	91.6091	endozoochory	long-lived pioneer	0.73	66.8746	especie - GWD	0.02435	2.23068	especie	0.06	0.648	RB - genus	1	91.6091	0.5	RB
P12	16.05	2.30571	14.7	351.63	3.45241	B	adult	tree	2031	Salicacea	Casearia	Casearia pitumba	case_pitu	11.8	109.359	endozoochory	long-lived pioneer	0.73	79.8321	especie - GWD	0.02435	2.66289	especie	0.06	0.708	RB - genus	1	109.359	0.5	RB
P14	4.75	0.368238	29.87	328.07	3.24262	B	adult	tree	3942	Salicacea	Casearia	Casearia pitumba	case_pitu	22.8	408.282	endozoochory	long-lived pioneer	0.73	298.046	especie - GWD	0.02435	9.94167	especie	0.06	1.368	RB - genus	1	408.282	0.5	RB
P10	22.92	0.339712	8.48	307.33	3.45703	B	adult	tree	4150	Salicacea	Casearia	Casearia pitumba	case_pitu	14.2	158.368	endozoochory	long-lived pioneer	0.73	115.609	especie - GWD	0.02435	3.85626	especie	0.06	0.852	RB - genus	1	158.368	0.5	RB
P12	16.05	2.30571	14.7	351.63	3.45241	S	juvenile	sapling	J2812	Salicacea	Casearia	Casearia pitumba	case_pitu	1.09	0.933134	endozoochory	long-lived pioneer	0.73	0.681188	especie - GWD	0.02435	0.0227218	especie	0.06	0.0654	RB - genus	1	0.933134	0.5	RB
P12	16.05	2.30571	14.7	351.63	3.45241	S	juvenile	sapling	J2821	Salicacea	Casearia	Casearia pitumba	case_pitu	2.96	6.88136	endozoochory	long-lived pioneer	0.73	5.02339	especie - GWD	0.02435	0.167561	especie	0.06	0.1776	RB - genus	1	6.88136	0.5	RB
P02	4.6	0.0801714	13.38	314.22	13.797	S	juvenile	sapling	J322	Salicacea	Casearia	Casearia pitumba	case_pitu	2.259	4.00796	endozoochory	long-lived pioneer	0.73	2.92581	especie - GWD	0.02435	0.0975938	especie	0.06	0.13554	RB - genus	1	4.00796	0.5	RB
P10	22.92	0.339712	8.48	307.33	3.45703	S	juvenile	sapling	J5064	Salicacea	Casearia	Casearia pitumba	case_pitu	3.9	11.9459	endozoochory	long-lived pioneer	0.73	8.72053	especie - GWD	0.02435	0.290883	especie	0.06	0.234	RB - genus	1	11.9459	0.5	RB
P26	10.76	0.381414	19.4	317.47	2.40189	S	juvenile	sapling	J6253	Salicacea	Casearia	Casearia pitumba	case_pitu	1.32	1.36848	endozoochory	long-lived pioneer	0.73	0.998991	especie - GWD	0.02435	0.0333225	especie	0.06	0.0792	RB - genus	1	1.36848	0.5	RB
P21	15.86	0.290963	18.33	415.22	2.74693	S	juvenile	sapling	J762	Salicacea	Casearia	Casearia pitumba	case_pitu	3.32	8.65699	endozoochory	long-lived pioneer	0.73	6.3196	especie - GWD	0.02435	0.210798	especie	0.06	0.1992	RB - genus	1	8.65699	0.5	RB
P02	4.6	0.0801714	13.38	314.22	13.797	S	juvenile	sapling	J187	Salicacea	Casearia	Casearia resinifera	case_resi	1.377	1.48922	endozoochory	long-lived pioneer	0.73	1.08713	genero - GWD	0.0214944	0.03201	especie	0.06	0.08262	RB - genus	0.3	0.446766		RB - genus
P02	4.6	0.0801714	13.38	314.22	13.797	S	juvenile	sapling	J228	Salicacea	Casearia	Casearia resinifera	case_resi	2.904	6.62345	endozoochory	long-lived pioneer	0.73	4.83512	genero - GWD	0.0214944	0.142367	especie	0.06	0.17424	RB - genus	0.3	1.98703		RB - genus
P02	4.6	0.0801714	13.38	314.22	13.797	S	juvenile	sapling	J235	Salicacea	Casearia	Casearia resinifera	case_resi	2.353	4.34845	endozoochory	long-lived pioneer	0.73	3.17437	genero - GWD	0.0214944	0.0934676	especie	0.06	0.14118	RB - genus	0.3	1.30454		RB - genus
P02	4.6	0.0801714	13.38	314.22	13.797	S	juvenile	sapling	J237	Salicacea	Casearia	Casearia resinifera	case_resi	3.224	8.16359	endozoochory	long-lived pioneer	0.73	5.95942	genero - GWD	0.0214944	0.175472	especie	0.06	0.19344	RB - genus	0.3	2.44908		RB - genus
P02	4.6	0.0801714	13.38	314.22	13.797	S	juvenile	sapling	J260	Salicacea	Casearia	Casearia resinifera	case_resi	1.288	1.30293	endozoochory	long-lived pioneer	0.73	0.951142	genero - GWD	0.0214944	0.0280059	especie	0.06	0.07728	RB - genus	0.3	0.39088		RB - genus
P02	4.6	0.0801714	13.38	314.22	13.797	S	juvenile	sapling	J320	Salicacea	Casearia	Casearia resinifera	case_resi	1.637	2.10469	endozoochory	long-lived pioneer	0.73	1.53642	genero - GWD	0.0214944	0.0452392	especie	0.06	0.09822	RB - genus	0.3	0.631407		RB - genus
P02	4.6	0.0801714	13.38	314.22	13.797	S	juvenile	sapling	J339	Salicacea	Casearia	Casearia resinifera	case_resi	1.208	1.14611	endozoochory	long-lived pioneer	0.73	0.836657	genero - GWD	0.0214944	0.0246349	especie	0.06	0.07248	RB - genus	0.3	0.343832		RB - genus
P04	16.12	0.0666003	25.31	449.76	11.8029	S	juvenile	sapling	J463	Salicacea	Casearia	Casearia resinifera	case_resi	1.849	2.68513	endozoochory	long-lived pioneer	0.73	1.96014	genero - GWD	0.0214944	0.0577153	especie	0.06	0.11094	RB - genus	0.3	0.805538		RB - genus
P04	16.12	0.0666003	25.31	449.76	11.8029	S	juvenile	sapling	J464	Salicacea	Casearia	Casearia resinifera	case_resi	1.144	1.02788	endozoochory	long-lived pioneer	0.73	0.750353	genero - GWD	0.0214944	0.0220937	especie	0.06	0.06864	RB - genus	0.3	0.308364		RB - genus
P04	16.12	0.0666003	25.31	449.76	11.8029	S	juvenile	sapling	J469	Salicacea	Casearia	Casearia resinifera	case_resi	2.761	5.9872	endozoochory	long-lived pioneer	0.73	4.37066	genero - GWD	0.0214944	0.128692	especie	0.06	0.16566	RB - genus	0.3	1.79616		RB - genus
P09	15.52	0.415484	14.62	342.08	3.55136	S	juvenile	sapling	J4803	Salicacea	Casearia	Casearia resinifera	case_resi	1.43	1.60606	endozoochory	long-lived pioneer	0.73	1.17243	genero - GWD	0.0214944	0.0345215	especie	0.06	0.0858	RB - genus	0.3	0.481819		RB - genus
P09	15.52	0.415484	14.62	342.08	3.55136	S	juvenile	sapling	J4887	Salicacea	Casearia	Casearia resinifera	case_resi	3.25	8.29579	endozoochory	long-lived pioneer	0.73	6.05592	genero - GWD	0.0214944	0.178313	especie	0.06	0.195	RB - genus	0.3	2.48874		RB - genus
P04	16.12	0.0666003	25.31	449.76	11.8029	S	juvenile	sapling	J493	Salicacea	Casearia	Casearia resinifera	case_resi	1.018	0.813929	endozoochory	long-lived pioneer	0.73	0.594168	genero - GWD	0.0214944	0.0174949	especie	0.06	0.06108	RB - genus	0.3	0.244179		RB - genus
P04	16.12	0.0666003	25.31	449.76	11.8029	S	juvenile	sapling	J497	Salicacea	Casearia	Casearia resinifera	case_resi	1.185	1.10288	endozoochory	long-lived pioneer	0.73	0.805101	genero - GWD	0.0214944	0.0237058	especie	0.06	0.0711	RB - genus	0.3	0.330863		RB - genus
P04	16.12	0.0666003	25.31	449.76	11.8029	S	juvenile	sapling	J498	Salicacea	Casearia	Casearia resinifera	case_resi	1.672	2.19565	endozoochory	long-lived pioneer	0.73	1.60283	genero - GWD	0.0214944	0.0471943	especie	0.06	0.10032	RB - genus	0.3	0.658696		RB - genus
P04	16.12	0.0666003	25.31	449.76	11.8029	S	juvenile	sapling	J504	Salicacea	Casearia	Casearia resinifera	case_resi	3.141	7.74866	endozoochory	long-lived pioneer	0.73	5.65652	genero - GWD	0.0214944	0.166553	especie	0.06	0.18846	RB - genus	0.3	2.3246		RB - genus
P28	53.55	4.87259	41.07	489.84	4.1651	S	juvenile	sapling	J5304	Salicacea	Casearia	Casearia resinifera	case_resi	1.96	3.01719	endozoochory	long-lived pioneer	0.73	2.20255	genero - GWD	0.0214944	0.0648529	especie	0.06	0.1176	RB - genus	0.3	0.905158		RB - genus
P04	16.12	0.0666003	25.31	449.76	11.8029	B	adult	tree	390	Salicacea	Casearia	Casearia ulmifolia	case_ulmi	13	132.733	endozoochory	long-lived pioneer	0.73	96.8948	genero - GWD	0.0226333	3.00418	genero_parcela	0.06	0.78	RB - genus	0.4	53.093	0.3	Lorenzi
P17	5.62	0.367295	20.02	363.3	2.89039	B	adult	tree	3343	Salicacea	Casearia	Casearia ulmifolia	case_ulmi	12.9	130.698	endozoochory	long-lived pioneer	0.73	95.4098	genero - GWD	0.0218462	2.85526	genero_geral	0.06	0.774	RB - genus	0.4	52.2794	0.3	Lorenzi
P10	22.92	0.339712	8.48	307.33	3.45703	B	adult	tree	4093	Salicacea	Casearia	Casearia ulmifolia	case_ulmi	12.1	114.99	endozoochory	long-lived pioneer	0.73	83.943	genero - GWD	0.0218462	2.5121	genero_geral	0.06	0.726	RB - genus	0.4	45.9962	0.3	Lorenzi
P20	22.34	1.28849	18.2	287.37	2.64673	S	juvenile	sapling	J1291	Salicacea	Casearia	Casearia ulmifolia	case_ulmi	1.4	1.53938	endozoochory	long-lived pioneer	0.73	1.12375	genero - GWD	0.0218462	0.0336296	genero_geral	0.06	0.084	RB - genus	0.4	0.615754	0.3	Lorenzi
P29	18.26	0.318419	18.83	408.88	3.12004	S	juvenile	sapling	J5808	Salicacea	Casearia	Casearia ulmifolia	case_ulmi	1.67	2.1904	endozoochory	long-lived pioneer	0.73	1.59899	genero - GWD	0.0218462	0.0478519	genero_geral	0.06	0.1002	RB - genus	0.4	0.876161	0.3	Lorenzi
P29	18.26	0.318419	18.83	408.88	3.12004	B	adult	tree	5047	Rhizophoraceae	Cassipourea	Cassipourea guianensis	cass_guia	13.7	147.412	endozoochory	short-lived pioneer	0.82	120.878	especie - GWD	0.019032	2.80554	parcela	NA	NA	NA	0.7	103.188		RB
P26	10.76	0.381414	19.4	317.47	2.40189	S	juvenile	sapling	J6268	Rhizophoraceae	Cassipourea	Cassipourea guianensis	cass_guia	2.06	3.33292	endozoochory	short-lived pioneer	0.82	2.733	especie - GWD	0.0187715	0.0625638	parcela	NA	NA	NA	0.7	2.33305		RB
P03	13.34	0.301736	19.43	289.17	10.7581	B	adult	tree	1321	Urticaceae	Cecropia	Cecropia distachya	cecr_dist	29.1	665.085	endozoochory	short-lived pioneer	0.3518	233.977	genero_geral	0.0159294	10.5944	familia_geral	0.005	0.1455	Kew database - genus	1.9	1263.66	0.9	Kew database
P16	8.53	0.368783	29.53	282.97	3.06089	B	adult	tree	2293	Urticaceae	Cecropia	Cecropia distachya	cecr_dist	13.1	134.782	endozoochory	short-lived pioneer	0.3518	47.4165	genero_geral	0.0159294	2.14701	familia_geral	0.005	0.0655	Kew database - genus	1.9	256.087	0.9	Kew database
P22	12.31	1.96778	16.8	325.37	2.73922	B	adult	tree	2779	Urticaceae	Cecropia	Cecropia distachya	cecr_dist	15.5	188.692	endozoochory	short-lived pioneer	0.3518	66.382	genero_geral	0.0159294	3.00576	familia_geral	0.005	0.0775	Kew database - genus	1.9	358.515	0.9	Kew database
P08	24.79	0.741805	27.45	249.55	4.86123	S	juvenile	sapling	J1556	Urticaceae	Cecropia	Cecropia distachya	cecr_dist	1.04	0.849489	endozoochory	short-lived pioneer	0.3518	0.29885	genero_geral	0.0159294	0.0135319	familia_geral	0.005	0.0052	Kew database - genus	1.9	1.61403	0.9	Kew database
P01	11.06	0.263819	54.92	361.69	11.6012	B	adult	tree	154	Urticaceae	Cecropia	Cecropia pachystachya	cecr_pach	20.7	336.536	endozoochory	short-lived pioneer	0.247727	83.3691	especie	0.0159294	5.36082	familia_geral	0.0085	0.17595	TRY	2	673.072	1	Lorenzi
P11	19.49	0.724285	24.92	317.63	3.53039	B	adult	tree	1802	Urticaceae	Cecropia	Cecropia pachystachya	cecr_pach	20.9	343.071	endozoochory	short-lived pioneer	0.247727	84.9879	especie	0.0159294	5.46491	familia_geral	0.0085	0.17765	TRY	2	686.141	1	Lorenzi
P24	15.66	0.751957	17.6	320.78	2.63926	B	adult	tree	2340	Urticaceae	Cecropia	Cecropia pachystachya	cecr_pach	23	415.477	endozoochory	short-lived pioneer	0.247727	102.925	especie	0.0159294	6.6183	familia_geral	0.0085	0.1955	TRY	2	830.953	1	Lorenzi
P20	22.34	1.28849	18.2	287.37	2.64673	B	adult	tree	3088	Urticaceae	Cecropia	Cecropia pachystachya	cecr_pach	11.5	103.869	endozoochory	short-lived pioneer	0.247727	25.7312	especie	0.0159294	1.65457	familia_geral	0.0085	0.09775	TRY	2	207.738	1	Lorenzi
P17	5.62	0.367295	20.02	363.3	2.89039	B	adult	tree	3331	Urticaceae	Cecropia	Cecropia pachystachya	cecr_pach	28	615.754	endozoochory	short-lived pioneer	0.247727	152.539	especie	0.0159294	9.80859	familia_geral	0.0085	0.238	TRY	2	1231.51	1	Lorenzi
P10	22.92	0.339712	8.48	307.33	3.45703	B	adult	tree	4154	Urticaceae	Cecropia	Cecropia pachystachya	cecr_pach	15.8	196.067	endozoochory	short-lived pioneer	0.247727	48.5712	especie	0.0159294	3.12324	familia_geral	0.0085	0.1343	TRY	2	392.135	1	Lorenzi
P10	22.92	0.339712	8.48	307.33	3.45703	B	adult	tree	4253	Urticaceae	Cecropia	Cecropia pachystachya	cecr_pach	16.8	221.671	endozoochory	short-lived pioneer	0.247727	54.914	especie	0.0159294	3.53109	familia_geral	0.0085	0.1428	TRY	2	443.343	1	Lorenzi
P07	31.54	0.340829	31.35	207.23	4.90791	B	adult	tree	4571	Urticaceae	Cecropia	Cecropia pachystachya	cecr_pach	26.4	547.392	endozoochory	short-lived pioneer	0.247727	135.604	especie	0.0159294	8.71964	familia_geral	0.0085	0.2244	TRY	2	1094.78	1	Lorenzi
P27	46.71	0.13085	27.35	492.06	4.28571	B	adult	tree	4675	Urticaceae	Cecropia	Cecropia pachystachya	cecr_pach	12.3	118.823	endozoochory	short-lived pioneer	0.247727	29.4357	especie	0.0159294	1.89278	familia_geral	0.0085	0.10455	TRY	2	237.646	1	Lorenzi
P27	46.71	0.13085	27.35	492.06	4.28571	B	adult	tree	4691	Urticaceae	Cecropia	Cecropia pachystachya	cecr_pach	10.6	88.2475	endozoochory	short-lived pioneer	0.247727	21.8613	especie	0.0159294	1.40573	familia_geral	0.0085	0.0901	TRY	2	176.495	1	Lorenzi
P27	46.71	0.13085	27.35	492.06	4.28571	B	adult	tree	4693	Urticaceae	Cecropia	Cecropia pachystachya	cecr_pach	11.5	103.869	endozoochory	short-lived pioneer	0.247727	25.7312	especie	0.0159294	1.65457	familia_geral	0.0085	0.09775	TRY	2	207.738	1	Lorenzi
P15	7.9	1.23415	59.13	278.05	3.09071	S	juvenile	sapling	J3059	Urticaceae	Cecropia	Cecropia purpurascens	cecr_purp	2.72	5.8107	endozoochory	short-lived pioneer	0.3518	2.04421	genero_geral	0.0159294	0.0925611	familia_geral	0.005	0.0136	Kew database - genus	1.9	11.0403	0.9	DB
P05	25.79	1.37267	20.72	324.92	6.47935	B	adult	tree	1446	Urticaceae	Cecropia	Cecropia sciadophylla	cecr_scia	31.4	774.373	endozoochory	short-lived pioneer	0.429855	332.868	especie	0.0159294	12.3353	familia_geral	0.0018	0.05652	TRY	1.9	1471.31	0.9	DB - genus
P05	25.79	1.37267	20.72	324.92	6.47935	B	adult	tree	1466	Urticaceae	Cecropia	Cecropia sciadophylla	cecr_scia	14.5	165.13	endozoochory	short-lived pioneer	0.429855	70.9822	especie	0.0159294	2.63043	familia_geral	0.0018	0.0261	TRY	1.9	313.748	0.9	DB - genus
P05	25.79	1.37267	20.72	324.92	6.47935	B	adult	tree	1469	Urticaceae	Cecropia	Cecropia sciadophylla	cecr_scia	35.5	989.8	endozoochory	short-lived pioneer	0.429855	425.471	especie	0.0159294	15.7669	familia_geral	0.0018	0.0639	TRY	1.9	1880.62	0.9	DB - genus
P15	7.9	1.23415	59.13	278.05	3.09071	B	adult	tree	2106	Urticaceae	Cecropia	Cecropia sciadophylla	cecr_scia	24.3	463.771	endozoochory	short-lived pioneer	0.429855	199.354	especie	0.0159294	7.3876	familia_geral	0.0018	0.04374	TRY	1.9	881.165	0.9	DB - genus
P15	7.9	1.23415	59.13	278.05	3.09071	B	adult	tree	2168	Urticaceae	Cecropia	Cecropia sciadophylla	cecr_scia	23.8	444.882	endozoochory	short-lived pioneer	0.429855	191.235	especie	0.0159294	7.08671	familia_geral	0.0018	0.04284	TRY	1.9	845.276	0.9	DB - genus
P15	7.9	1.23415	59.13	278.05	3.09071	B	adult	tree	2172	Urticaceae	Cecropia	Cecropia sciadophylla	cecr_scia	32.1	809.284	endozoochory	short-lived pioneer	0.429855	347.875	especie	0.0159294	12.8914	familia_geral	0.0018	0.05778	TRY	1.9	1537.64	0.9	DB - genus
P23	6.84	0.609403	34.73	351.53	2.6536	B	adult	tree	2470	Urticaceae	Cecropia	Cecropia sciadophylla	cecr_scia	49.7	1940.01	endozoochory	short-lived pioneer	0.429855	833.923	especie	0.0159294	30.9032	familia_geral	0.0018	0.08946	TRY	1.9	3686.02	0.9	DB - genus
P23	6.84	0.609403	34.73	351.53	2.6536	B	adult	tree	2515	Urticaceae	Cecropia	Cecropia sciadophylla	cecr_scia	14.9	174.367	endozoochory	short-lived pioneer	0.429855	74.9524	especie	0.0159294	2.77756	familia_geral	0.0018	0.02682	TRY	1.9	331.297	0.9	DB - genus
P22	12.31	1.96778	16.8	325.37	2.73922	B	adult	tree	2605	Urticaceae	Cecropia	Cecropia sciadophylla	cecr_scia	15.7	193.593	endozoochory	short-lived pioneer	0.429855	83.2171	especie	0.0159294	3.08383	familia_geral	0.0018	0.02826	TRY	1.9	367.827	0.9	DB - genus
P20	22.34	1.28849	18.2	287.37	2.64673	B	adult	tree	3084	Urticaceae	Cecropia	Cecropia sciadophylla	cecr_scia	30.4	725.835	endozoochory	short-lived pioneer	0.429855	312.004	especie	0.0159294	11.5621	familia_geral	0.0018	0.05472	TRY	1.9	1379.09	0.9	DB - genus
P20	22.34	1.28849	18.2	287.37	2.64673	B	adult	tree	3086	Urticaceae	Cecropia	Cecropia sciadophylla	cecr_scia	35.1	967.621	endozoochory	short-lived pioneer	0.429855	415.937	especie	0.0159294	15.4136	familia_geral	0.0018	0.06318	TRY	1.9	1838.48	0.9	DB - genus
P13	0.44	0.618667	20.2	276.77	3.2542	B	adult	tree	3486	Urticaceae	Cecropia	Cecropia sciadophylla	cecr_scia	19.6	301.719	endozoochory	short-lived pioneer	0.429855	129.696	especie	0.0159294	4.80621	familia_geral	0.0018	0.03528	TRY	1.9	573.267	0.9	DB - genus
P14	4.75	0.368238	29.87	328.07	3.24262	B	adult	tree	3741	Urticaceae	Cecropia	Cecropia sciadophylla	cecr_scia	14	153.938	endozoochory	short-lived pioneer	0.429855	66.1712	especie	0.0159294	2.45215	familia_geral	0.0018	0.0252	TRY	1.9	292.483	0.9	DB - genus
P14	4.75	0.368238	29.87	328.07	3.24262	B	adult	tree	3750	Urticaceae	Cecropia	Cecropia sciadophylla	cecr_scia	12	113.098	endozoochory	short-lived pioneer	0.429855	48.6156	especie	0.0159294	1.80158	familia_geral	0.0018	0.0216	TRY	1.9	214.885	0.9	DB - genus
P14	4.75	0.368238	29.87	328.07	3.24262	B	adult	tree	3958	Urticaceae	Cecropia	Cecropia sciadophylla	cecr_scia	18.3	263.023	endozoochory	short-lived pioneer	0.429855	113.062	especie	0.0159294	4.1898	familia_geral	0.0018	0.03294	TRY	1.9	499.743	0.9	DB - genus
P14	4.75	0.368238	29.87	328.07	3.24262	B	adult	tree	3959	Urticaceae	Cecropia	Cecropia sciadophylla	cecr_scia	21.3	356.328	endozoochory	short-lived pioneer	0.429855	153.17	especie	0.0159294	5.6761	familia_geral	0.0018	0.03834	TRY	1.9	677.023	0.9	DB - genus
P07	31.54	0.340829	31.35	207.23	4.90791	B	adult	tree	4443	Urticaceae	Cecropia	Cecropia sciadophylla	cecr_scia	39	1194.59	endozoochory	short-lived pioneer	0.429855	513.502	especie	0.0159294	19.0292	familia_geral	0.0018	0.0702	TRY	1.9	2269.73	0.9	DB - genus
P15	7.9	1.23415	59.13	278.05	3.09071	S	juvenile	sapling	J3066	Urticaceae	Cecropia	Cecropia sciadophylla	cecr_scia	4.72	17.4975	endozoochory	short-lived pioneer	0.429855	7.52137	especie	0.0159294	0.278724	familia_geral	0.0018	0.008496	TRY	1.9	33.2452	0.9	DB - genus
P01	11.06	0.263819	54.92	361.69	11.6012	B	adult	tree	96	Fabaceae	Cedrelinga	Cedrelinga cateniformis	cedr_cate	82.5	5345.63	abiotic	old growth	0.64546	3450.39	familia_geral	0.0208818	111.626	familia_parcela	3.4	280.5	NA	2.5	13364.1	1.5	DB
[truncated: 11,525 more rows]

## Sheet: metadata
variable_name	description
parcel	name of the 100 m x 25 m plot where the forest inventories took place
HAND	"distance to the nearest drainage"
[truncated: 31 more rows]
